# Supplementary material for: Genomics of Serratia marcescens Isolates Causing Outbreaks in the Same Pediatric Unit 47 Years Apart: Position in an Updated Phylogeny of the Species
Source: Front Microbiol. 2020 Mar 31;11:451. doi: 10.3389/fmicb.2020.00451 (PMC7136904; doi:10.3389/fmicb.2020.00451)
Supplement: DATA SHEET S1 — Metadata of the 452 genomes of Serratia marcescens available in the database of the National Center for Biotechnology Information (NCBI) RefSeq that have been used in this work. [file Data_Sheet_1.xlsx]

## Sheet: Hoja1
Assembly_accession	Cluster_Accnet	Bioproject	Biosample	Isolate_name	Assembly_level	Submitter	gbrs_paired_asm	BioSample_Model	Center_Name	Collected_by	Collection_date	Country	Geo_loc_name	Host	Host_disease	Host_status	Isolation_source
GCF_000264275.1	1	NA	SAMN02469363	LCT-SM213	Scaffold	BGI	GCA_000264275.1	NA	NA	NA	missing	NA	missing	missing	NA	NA	NA
GCF_000292365.1	2	NA	SAMN02471845	W2.3	Contig	University of Malaya	GCA_000292365.1	NA	NA	NA	missing	Malaysia	Malaysia	fish	sick tilapia fish	NA	NA
GCF_000336425.1	1	NA	SAMN02602965	WW4	Complete Genome	Academia Sinica	GCA_000336425.1	NA	NA	NA	missing	NA	Taiwan	paper machine aggregates	paper machine aggregates	NA	NA
GCF_000342205.1	1	NA	SAMN02470620	VGH107	Contig	Department of Computer Science and Information Engineering, National Chung Cheng University	GCA_000342205.1	NA	NA	NA	2011	NA	Taiwan	reptile	NA	NA	NA
GCF_000418835.1	3	NA	SAMN02436893	MC6001	Scaffold	The Genome Institute	GCA_000418835.1	NA	NA	NA	missing	NA	USA	Homo sapiens	stool sample of individual with bacteremia	NA	NA
GCF_000418855.2	3	NA	SAMN02436715	MC6000	Scaffold	The Genome Institute	GCA_000418855.2	NA	NA	NA	missing	NA	USA	Homo sapiens	stool sample of individual with bacteremia	NA	NA
GCF_000418875.1	3	NA	SAMN02436894	MC460	Scaffold	The Genome Institute	GCA_000418875.1	NA	NA	NA	missing	NA	USA	Homo sapiens	stool sample of individual with bacteremia	NA	NA
GCF_000418895.1	3	NA	SAMN02436762	MC459	Scaffold	The Genome Institute	GCA_000418895.1	NA	NA	NA	missing	NA	USA	Homo sapiens	stool sample of individual with bacteremia	NA	NA
GCF_000418915.1	3	NA	SAMN02436823	MC458	Scaffold	The Genome Institute	GCA_000418915.1	NA	NA	NA	missing	NA	USA	Homo sapiens	stool sample of individual with bacteremia	NA	NA
GCF_000418935.1	3	NA	SAMN02436716	AB42556419-isolate1	Scaffold	The Genome Institute	GCA_000418935.1	NA	NA	NA	missing	NA	USA	Homo sapiens	stool sample of individual with bacteremia	NA	NA
GCF_000442375.1	1	NA	SAMN02469362	LCT-SM262	Scaffold	BGI	GCA_000442375.1	NA	NA	NA	missing	NA	missing	missing	NA	NA	NA
GCF_000442455.1	1	NA	SAMN02469358	LCT-SM166	Scaffold	BGI	GCA_000442455.1	NA	NA	NA	missing	NA	missing	missing	NA	NA	NA
GCF_000465615.2	1	NA	SAMN02469683	EGD-HP20	Contig	National Environmental Engineering Research Institute-CSIR	GCA_000465615.2	NA	NA	NA	2005	NA	India	water	tannery waste water	NA	NA
GCF_000513215.1	4	NA	SAMEA3138834	Db11	Complete Genome	WTSI	GCA_000513215.1	NA	NA	NA	1980	NA	Sweden	insect	NA	NA	NA
GCF_000521905.1	5	PRJNA219258	SAMN02356590	BIDMC 50	Scaffold	Broad Institute	GCA_000521905.1	NA	BI	NA	2013	NA	missing	missing	NA	NA	NA
GCF_000521925.1	6	PRJNA219251	SAMN02356583	BIDMC 44	Scaffold	Broad Institute	GCA_000521925.1	NA	BI	NA	2013	NA	missing	missing	NA	NA	NA
GCF_000633335.1	2	NA	SAMN02729848	H1q	Contig	University of Malaya	GCA_000633335.1	NA	NA	NA	missing	NA	Malaysia	plant	plant	NA	NA
GCF_000633555.1	2	NA	SAMN02729853	PH1a	Contig	University of Malaya	GCA_000633555.1	NA	NA	NA	missing	NA	Malaysia	plant	plant	NA	NA
GCF_000633695.1	5	PRJNA234267	SAMN02581400	BIDMC 81	Scaffold	Broad Institute	GCA_000633695.1	NA	BI	NA	2013	NA	missing	missing	NA	NA	NA
GCF_000633715.1	7	PRJNA234266	SAMN02581399	BIDMC 80	Scaffold	Broad Institute	GCA_000633715.1	NA	BI	NA	2013	NA	missing	missing	NA	NA	NA
GCF_000695485.1	1	NA	SAMN02678212	ATCC 14041	Contig	Serratia marcescens ATCC14041	GCA_000695485.1	NA	NA	NA	2013	NA	USA	missing	NA	NA	NA
GCF_000734475.1	6	NA	SAMN02712193	YDC563	Scaffold	University of Pittsburgh	GCA_000734475.1	NA	NA	NA	2012	NA	USA	Homo sapiens	wound infection	NA	NA
GCF_000735445.1	1	PRJNA224116	SAMN02743269	ATCC 13880	Contig	UW-GEL (University of Wisconsin - Genome Evolution Laboratory)	GCA_000735445.1	NA	NA	NA	missing	NA	missing	water	pond water	NA	NA
GCF_000738535.1	4	PRJNA256271	SAMN02942804	MCB	Contig	University of the Witwatersrand	GCA_000738535.1	Microbe, viral or environmental	UNIVERSITY OF THE WITWATERSRAND	Mahloro H. Serepa; Vincent M. Gray	2013	NA	South Africa	nematoda	NA	NA	entomopathogenic nematode Oscheius sp. MCB living in soil
GCF_000739215.1	7	NA	SAMN02947226	NGS-ED-1015	Contig	Cork Institute of Technology	GCA_000739215.1	NA	NA	NA	missing	United Kingdom	United Kingdom	Homo sapiens	blood sepsis	NA	NA
GCF_000743395.1	1	PRJNA244355	SAMN02872852	CDC_813-60	Scaffold	Los Alamos National Laboratory	GCA_000743395.1	Microbe, viral or environmental	LOS ALAMOS NATIONAL LABORATORY	NA	2013	NA	missing	missing	NA	NA	NA
GCF_000751195.1	1	NA	SAMEA2687580	GCF_000751195.1	Scaffold	UB	GCA_000751195.1	NA	NA	NA	missing	United Kingdom	United Kingdom	missing	NA	NA	NA
GCF_000783615.1	2	PRJNA231221	SAMN02934533	FDAARGOS_79	Contig	University of Maryland School of Medicine Institute for Genome Sciences (IGS) - sequencing center	GCA_000783615.2	Pathogen.cl	UMIGS	Children's National Hospital	2013	NA	USA	Homo sapiens	Colonization	NA	resp Cx
GCF_000783915.2	6	PRJNA231221	SAMN02934514	FDAARGOS_65	Complete Genome	University of Maryland School of Medicine Institute for Genome Sciences (IGS) - sequencing center	GCA_000783915.2	Pathogen.cl	UMIGS	Children's National Hospital	2013	NA	USA	Homo sapiens	Cough	NA	endotracheal aspirate
GCF_000783975.2	5	PRJNA231221	SAMN02934511	FDAARGOS_62	Contig	University of Maryland School of Medicine Institute for Genome Sciences (IGS) - sequencing center	GCA_000783975.2	Pathogen.cl	UMIGS	Children's National Hospital	2013	NA	USA	Homo sapiens	respiratory	NA	endotracheal aspirate
GCF_000805875.1	7	NA	SAMN03267740	RM66262	Scaffold	INDEAR	GCA_000805875.1	NA	NA	NA	2003	Argentina	Argentina	Homo sapiens	urinary tract infection	NA	NA
GCF_000828775.1	6	NA	SAMD00061009	SM39	Complete Genome	Frontier Science Research Center, University of Miyazaki	GCA_000828775.1	NA	NA	NA	missing	NA	missing	missing	NA	NA	NA
GCF_001007555.1	2	PRJNA282428	SAMN03610504	90-166	Scaffold	KRIBB	GCA_001007555.1	Microbe, viral or environmental	KRIBB	NA	1990	NA	USA	missing	NA	NA	NA
GCF_001022215.1	3	PRJNA246471	SAMN03733805	CAV1492	Complete Genome	University of Oxford	GCA_001022215.1	Pathogen.cl	UNIVERSITY OF OXFORD	Clinical Microbiology University of Virginia Health System	2011	NA	USA	Homo sapiens	missing	NA	respiratory
GCF_001034395.1	1	PRJNA271899	SAMN03280433	UCI87	Scaffold	Broad Institute	GCA_001034395.1	Pathogen.cl	BI	missing	2014	NA	missing	Homo sapiens	missing	NA	missing
GCF_001034405.1	7	PRJNA271899	SAMN03280434	UCI88	Scaffold	Broad Institute	GCA_001034405.1	Pathogen.cl	BI	missing	2014	NA	missing	Homo sapiens	missing	NA	missing
GCF_001051865.1	4	PRJNA286707	SAMN03769462	AH0650_Sm1	Contig	University of Melbourne	GCA_001051865.1	Pathogen.cl	UNIVERSITY OF MELBOURNE	Alfred Hospital	2014	NA	Australia: Melbourne, VIC	Homo sapiens	pneumonia	NA	sputum
GCF_001060335.1	2	PRJNA267549	SAMN03197101	1145_SMAR	Scaffold	University of Washington	GCA_001060335.1	Pathogen.cl	UNIVERSITY OF WASHINGTON	UW clinical laboratory	missing	USA	USA	Homo sapiens	missing	NA	missing
GCF_001060585.1	6	PRJNA267549	SAMN03197182	1218_SMAR	Scaffold	University of Washington	GCA_001060585.1	Pathogen.cl	UNIVERSITY OF WASHINGTON	UW clinical laboratory	missing	NA	USA	Homo sapiens	missing	NA	missing
GCF_001060625.1	4	PRJNA267549	SAMN03197207	1241_SMAR	Contig	University of Washington	GCA_001060625.1	Pathogen.cl	UNIVERSITY OF WASHINGTON	UW clinical laboratory	missing	NA	USA	Homo sapiens	missing	NA	missing
GCF_001060655.1	4	PRJNA267549	SAMN03197208	1242_SMAR	Contig	University of Washington	GCA_001060655.1	Pathogen.cl	UNIVERSITY OF WASHINGTON	UW clinical laboratory	missing	NA	USA	Homo sapiens	missing	NA	missing
GCF_001061145.1	1	PRJNA267549	SAMN03197144	1186_SMAR	Contig	University of Washington	GCA_001061145.1	Pathogen.cl	UNIVERSITY OF WASHINGTON	UW clinical laboratory	missing	NA	USA	Homo sapiens	missing	NA	missing
GCF_001061195.1	6	PRJNA267549	SAMN03197159	1198.rep2_SMAR	Scaffold	University of Washington	GCA_001061195.1	Pathogen.cl	UNIVERSITY OF WASHINGTON	UW clinical laboratory	missing	NA	USA	Homo sapiens	missing	NA	missing
GCF_001061225.1	6	PRJNA267549	SAMN03197183	1219_SMAR	Scaffold	University of Washington	GCA_001061225.1	Pathogen.cl	UNIVERSITY OF WASHINGTON	UW clinical laboratory	missing	NA	USA	Homo sapiens	missing	NA	missing
GCF_001062235.1	1	PRJNA267549	SAMN03197143	1185_SMAR	Scaffold	University of Washington	GCA_001062235.1	Pathogen.cl	UNIVERSITY OF WASHINGTON	UW clinical laboratory	missing	NA	USA	Homo sapiens	missing	NA	missing
GCF_001062285.1	6	PRJNA267549	SAMN03197158	1198.rep1_SMAR	Scaffold	University of Washington	GCA_001062285.1	Pathogen.cl	UNIVERSITY OF WASHINGTON	UW clinical laboratory	missing	NA	USA	Homo sapiens	missing	NA	missing
GCF_001063145.1	1	PRJNA267549	SAMN03197474	280_SMAR	Scaffold	University of Washington	GCA_001063145.1	Pathogen.cl	UNIVERSITY OF WASHINGTON	UW clinical laboratory	missing	NA	USA	Homo sapiens	missing	NA	missing
GCF_001063175.1	1	PRJNA267549	SAMN03197480	286_SMAR	Scaffold	University of Washington	GCA_001063175.1	Pathogen.cl	UNIVERSITY OF WASHINGTON	UW clinical laboratory	missing	NA	USA	Homo sapiens	missing	NA	missing
GCF_001063325.1	4	PRJNA267549	SAMN03197601	410_SMAR	Scaffold	University of Washington	GCA_001063325.1	Pathogen.cl	UNIVERSITY OF WASHINGTON	UW clinical laboratory	missing	NA	USA	Homo sapiens	missing	NA	missing
GCF_001063375.1	4	PRJNA267549	SAMN03197612	420_SMAR	Scaffold	University of Washington	GCA_001063375.1	Pathogen.cl	UNIVERSITY OF WASHINGTON	UW clinical laboratory	missing	NA	USA	Homo sapiens	missing	NA	missing
GCF_001064335.1	1	PRJNA267549	SAMN03197481	287_SMAR	Scaffold	University of Washington	GCA_001064335.1	Pathogen.cl	UNIVERSITY OF WASHINGTON	UW clinical laboratory	missing	NA	USA	Homo sapiens	missing	NA	missing
GCF_001064345.1	1	PRJNA267549	SAMN03197484	290_SMAR	Scaffold	University of Washington	GCA_001064345.1	Pathogen.cl	UNIVERSITY OF WASHINGTON	UW clinical laboratory	missing	NA	USA	Homo sapiens	missing	NA	missing
GCF_001064455.1	1	PRJNA267549	SAMN03197501	311_SMAR	Contig	University of Washington	GCA_001064455.1	Pathogen.cl	UNIVERSITY OF WASHINGTON	UW clinical laboratory	missing	NA	USA	Homo sapiens	missing	NA	missing
GCF_001064715.1	4	PRJNA267549	SAMN03197561	370_SMAR	Scaffold	University of Washington	GCA_001064715.1	Pathogen.cl	UNIVERSITY OF WASHINGTON	UW clinical laboratory	missing	NA	USA	Homo sapiens	missing	NA	missing
GCF_001064725.1	4	PRJNA267549	SAMN03197565	374_SMAR	Scaffold	University of Washington	GCA_001064725.1	Pathogen.cl	UNIVERSITY OF WASHINGTON	UW clinical laboratory	missing	NA	USA	Homo sapiens	missing	NA	missing
GCF_001064835.1	4	PRJNA267549	SAMN03197586	395_SMAR	Scaffold	University of Washington	GCA_001064835.1	Pathogen.cl	UNIVERSITY OF WASHINGTON	UW clinical laboratory	missing	NA	USA	Homo sapiens	missing	NA	missing
GCF_001064855.1	4	PRJNA267549	SAMN03197588	398_SMAR	Scaffold	University of Washington	GCA_001064855.1	Pathogen.cl	UNIVERSITY OF WASHINGTON	UW clinical laboratory	missing	NA	USA	Homo sapiens	missing	NA	missing
GCF_001064975.1	4	PRJNA267549	SAMN03197646	454_SMAR	Scaffold	University of Washington	GCA_001064975.1	Pathogen.cl	UNIVERSITY OF WASHINGTON	UW clinical laboratory	missing	NA	USA	Homo sapiens	missing	NA	missing
GCF_001065325.1	1	PRJNA267549	SAMN03197728	532_SMAR	Contig	University of Washington	GCA_001065325.1	Pathogen.cl	UNIVERSITY OF WASHINGTON	UW clinical laboratory	missing	NA	USA	Homo sapiens	missing	NA	missing
GCF_001065405.1	1	PRJNA267549	SAMN03197744	546_SSON	Scaffold	University of Washington	GCA_001065405.1	Pathogen.cl	UNIVERSITY OF WASHINGTON	UW clinical laboratory	missing	NA	USA	Homo sapiens	missing	NA	missing
GCF_001066015.1	6	PRJNA267549	SAMN03197913	709_SMAR	Contig	University of Washington	GCA_001066015.1	Pathogen.cl	UNIVERSITY OF WASHINGTON	UW clinical laboratory	missing	NA	USA	Homo sapiens	missing	NA	missing
GCF_001066945.1	6	PRJNA267549	SAMN03197901	698_SMAR	Contig	University of Washington	GCA_001066945.1	Pathogen.cl	UNIVERSITY OF WASHINGTON	UW clinical laboratory	missing	NA	USA	Homo sapiens	missing	NA	missing
GCF_001067015.1	6	PRJNA267549	SAMN03197911	706_SMAR	Contig	University of Washington	GCA_001067015.1	Pathogen.cl	UNIVERSITY OF WASHINGTON	UW clinical laboratory	missing	NA	USA	Homo sapiens	missing	NA	missing
GCF_001067375.1	6	PRJNA267549	SAMN03198002	790_SMAR	Scaffold	University of Washington	GCA_001067375.1	Pathogen.cl	UNIVERSITY OF WASHINGTON	UW clinical laboratory	missing	NA	USA	Homo sapiens	missing	NA	missing
GCF_001068085.1	2	PRJNA267549	SAMN03198114	907_SMAR	Contig	University of Washington	GCA_001068085.1	Pathogen.cl	UNIVERSITY OF WASHINGTON	UW clinical laboratory	missing	NA	USA	Homo sapiens	missing	NA	missing
GCF_001076625.1	1	PRJNA267549	SAMN03197488	294_SMAR	Scaffold	University of Washington	GCA_001076625.1	Pathogen.cl	UNIVERSITY OF WASHINGTON	UW clinical laboratory	missing	NA	USA	Homo sapiens	missing	NA	missing
GCF_001280365.1	5	NA	SAMN04029108	RSC-14	Complete Genome	Shin's Lab., Kyungpook National University	GCA_001280365.1	NA	NA	NA	2013	NA	South Korea	plant	plant	NA	NA
GCF_001294565.1	7	NA	SAMN03733572	SmUNAM836	Complete Genome	Yale Center for Genome Analysis, Yale University	GCA_001294565.1	NA	NA	NA	2005	NA	Mexico	Homo sapiens	respiratory	NA	NA
GCF_001417865.2	1	PRJNA299742	SAMN04214975	B3R3	Complete Genome	Mississippi State University	GCA_001417865.2	Microbe, viral or environmental	MISSISSIPPI STATE	NA	2011	NA	China	plant	NA	NA	NA
GCF_001536325.1	7	PRJEB5065	SAMEA2274027	2880STDY5682955	Scaffold	SC	GCA_001536325.1	NA	SC	NA	2008	United Kingdom: England	United Kingdom	missing	NA	diseased	blood
GCF_001536345.1	7	PRJEB5065	SAMEA2273934	2880STDY5682861	Scaffold	SC	GCA_001536345.1	NA	SC	NA	2003	United Kingdom: England	United Kingdom	missing	NA	diseased	blood
GCF_001536365.1	8	PRJEB5065	SAMEA2274052	2880STDY5682980	Scaffold	SC	GCA_001536365.1	NA	SC	NA	2009	United Kingdom: England	United Kingdom	missing	NA	diseased	blood
GCF_001536385.1	7	PRJEB5065	SAMEA2273999	2880STDY5682927	Scaffold	SC	GCA_001536385.1	NA	SC	NA	2006	United Kingdom: England	missing	missing	NA	diseased	blood
GCF_001536405.1	7	PRJEB5065	SAMEA2274000	2880STDY5682928	Scaffold	SC	GCA_001536405.1	NA	SC	NA	2006	United Kingdom: England	missing	missing	NA	diseased	blood
GCF_001536425.1	7	PRJEB5065	SAMEA2274070	2880STDY5682998	Scaffold	SC	GCA_001536425.1	NA	SC	NA	2010	United Kingdom: England	United Kingdom	missing	NA	diseased	blood
GCF_001536445.1	7	PRJEB5065	SAMEA2273929	2880STDY5682856	Scaffold	SC	GCA_001536445.1	NA	SC	NA	2003	United Kingdom: England	United Kingdom	missing	NA	diseased	blood
GCF_001536465.1	8	PRJEB5065	SAMEA2273937	2880STDY5682864	Scaffold	SC	GCA_001536465.1	NA	SC	NA	2004	United Kingdom: England	missing	missing	NA	diseased	blood
GCF_001536485.1	8	PRJEB5065	SAMEA2273888	2880STDY5682815	Scaffold	SC	GCA_001536485.1	NA	SC	NA	2001	United Kingdom: England	United Kingdom	missing	NA	diseased	blood
GCF_001536505.1	7	PRJEB5065	SAMEA2273930	2880STDY5682857	Scaffold	SC	GCA_001536505.1	NA	SC	NA	2003	United Kingdom: England	United Kingdom	missing	NA	diseased	blood
GCF_001536525.1	8	PRJEB5065	SAMEA2274024	2880STDY5682952	Scaffold	SC	GCA_001536525.1	NA	SC	NA	2008	United Kingdom: England	United Kingdom	missing	NA	diseased	blood
GCF_001536545.1	7	PRJEB5065	SAMEA2274066	2880STDY5682994	Scaffold	SC	GCA_001536545.1	NA	SC	NA	2010	United Kingdom: England	United Kingdom	missing	NA	diseased	blood
GCF_001536565.1	7	PRJEB5065	SAMEA2274071	2880STDY5682999	Scaffold	SC	GCA_001536565.1	NA	SC	NA	2010	United Kingdom: England	United Kingdom	missing	NA	diseased	blood
GCF_001536585.1	7	PRJEB5065	SAMEA2273994	2880STDY5682922	Scaffold	SC	GCA_001536585.1	NA	SC	NA	2006	United Kingdom: England	missing	missing	NA	diseased	blood
GCF_001536605.1	2	PRJEB5065	SAMEA2274096	2880STDY5683026	Scaffold	SC	GCA_001536605.1	NA	SC	NA	2008	United Kingdom: England	United Kingdom	missing	NA	diseased	blood
GCF_001536625.1	7	PRJEB5065	SAMEA2274031	2880STDY5682959	Scaffold	SC	GCA_001536625.1	NA	SC	NA	2008	United Kingdom: England	United Kingdom	missing	NA	diseased	blood
GCF_001536645.1	7	PRJEB5065	SAMEA2274049	2880STDY5682977	Scaffold	SC	GCA_001536645.1	NA	SC	NA	2009	United Kingdom: England	United Kingdom	missing	NA	diseased	blood
GCF_001536665.1	6	PRJEB5065	SAMEA2274032	2880STDY5682960	Scaffold	SC	GCA_001536665.1	NA	SC	NA	2008	United Kingdom: England	United Kingdom	missing	NA	diseased	blood
GCF_001536685.1	6	PRJEB5065	SAMEA2273955	2880STDY5682882	Scaffold	SC	GCA_001536685.1	NA	SC	NA	2004	United Kingdom: England	missing	missing	NA	diseased	blood
GCF_001536705.1	7	PRJEB5065	SAMEA2274036	2880STDY5682964	Scaffold	SC	GCA_001536705.1	NA	SC	NA	2008	United Kingdom: England	United Kingdom	missing	NA	diseased	blood
GCF_001536725.1	7	PRJEB5065	SAMEA2273979	2880STDY5682906	Scaffold	SC	GCA_001536725.1	NA	SC	NA	2005	United Kingdom: England	missing	missing	NA	diseased	blood
GCF_001536745.1	8	PRJEB5065	SAMEA2274064	2880STDY5682992	Scaffold	SC	GCA_001536745.1	NA	SC	NA	2010	United Kingdom: England	United Kingdom	missing	NA	diseased	blood
GCF_001536765.1	7	PRJEB5065	SAMEA2273932	2880STDY5682859	Scaffold	SC	GCA_001536765.1	NA	SC	NA	2003	United Kingdom: England	United Kingdom	missing	NA	diseased	blood
GCF_001536845.1	8	PRJEB5065	SAMEA2274001	2880STDY5682929	Scaffold	SC	GCA_001536845.1	NA	SC	NA	2006	United Kingdom: England	missing	missing	NA	diseased	blood
GCF_001536895.1	7	PRJEB5065	SAMEA2274022	2880STDY5682950	Scaffold	SC	GCA_001536895.1	NA	SC	NA	2007	United Kingdom: England	United Kingdom	missing	NA	diseased	blood
GCF_001536945.1	7	PRJEB5065	SAMEA2274038	2880STDY5682966	Scaffold	SC	GCA_001536945.1	NA	SC	NA	2008	United Kingdom: England	United Kingdom	missing	NA	diseased	blood
GCF_001536965.1	7	PRJEB5065	SAMEA2274014	2880STDY5682942	Scaffold	SC	GCA_001536965.1	NA	SC	NA	2007	United Kingdom: England	United Kingdom	missing	NA	diseased	blood
GCF_001536985.1	8	PRJEB5065	SAMEA2273947	2880STDY5682874	Scaffold	SC	GCA_001536985.1	NA	SC	NA	2004	United Kingdom: England	missing	missing	NA	diseased	blood
GCF_001537005.1	7	PRJEB5065	SAMEA2274023	2880STDY5682951	Scaffold	SC	GCA_001537005.1	NA	SC	NA	2007	United Kingdom: England	United Kingdom	missing	NA	diseased	blood
GCF_001537025.1	8	PRJEB5065	SAMEA2273919	2880STDY5682846	Scaffold	SC	GCA_001537025.1	NA	SC	NA	2003	United Kingdom: England	United Kingdom	missing	NA	diseased	blood
GCF_001537045.1	7	PRJEB5065	SAMEA2273986	2880STDY5682914	Scaffold	SC	GCA_001537045.1	NA	SC	NA	2006	United Kingdom: England	missing	missing	NA	diseased	blood
GCF_001537065.1	7	PRJEB5065	SAMEA2273978	2880STDY5682905	Scaffold	SC	GCA_001537065.1	NA	SC	NA	2005	United Kingdom: England	missing	missing	NA	diseased	blood
GCF_001537085.1	4	PRJEB5065	SAMEA2274073	2880STDY5683001	Scaffold	SC	GCA_001537085.1	NA	SC	NA	2010	United Kingdom: England	United Kingdom	missing	NA	diseased	blood
GCF_001537105.1	7	PRJEB5065	SAMEA2274094	2880STDY5683024	Scaffold	SC	GCA_001537105.1	NA	SC	NA	2011	United Kingdom: England	United Kingdom	missing	NA	diseased	blood
GCF_001537125.1	8	PRJEB5065	SAMEA2273988	2880STDY5682916	Scaffold	SC	GCA_001537125.1	NA	SC	NA	2006	United Kingdom: England	missing	missing	NA	diseased	blood
GCF_001537145.1	6	PRJEB5065	SAMEA2273892	2880STDY5682819	Scaffold	SC	GCA_001537145.1	NA	SC	NA	2002	United Kingdom: England	United Kingdom	missing	NA	diseased	blood
GCF_001537165.1	8	PRJEB5065	SAMEA2274016	2880STDY5682944	Scaffold	SC	GCA_001537165.1	NA	SC	NA	2007	United Kingdom: England	United Kingdom	missing	NA	diseased	blood
GCF_001537185.1	7	PRJEB5065	SAMEA2273996	2880STDY5682924	Scaffold	SC	GCA_001537185.1	NA	SC	NA	2006	United Kingdom: England	missing	missing	NA	diseased	blood
GCF_001537205.1	2	PRJEB5065	SAMEA2273901	2880STDY5682828	Scaffold	SC	GCA_001537205.1	NA	SC	NA	2002	United Kingdom: England	United Kingdom	missing	NA	diseased	blood
GCF_001537225.1	8	PRJEB5065	SAMEA2273939	2880STDY5682866	Scaffold	SC	GCA_001537225.1	NA	SC	NA	2004	United Kingdom: England	missing	missing	NA	diseased	blood
GCF_001537245.1	2	PRJEB5065	SAMEA2273944	2880STDY5682871	Scaffold	SC	GCA_001537245.1	NA	SC	NA	2004	United Kingdom: England	missing	missing	NA	diseased	blood
GCF_001537285.1	7	PRJEB5065	SAMEA2274092	2880STDY5683022	Scaffold	SC	GCA_001537285.1	NA	SC	NA	2011	United Kingdom: England	United Kingdom	missing	NA	diseased	blood
GCF_001537305.1	7	PRJEB5065	SAMEA2274002	2880STDY5682930	Scaffold	SC	GCA_001537305.1	NA	SC	NA	2007	United Kingdom: England	United Kingdom	missing	NA	diseased	blood
GCF_001537325.1	8	PRJEB5065	SAMEA2273918	2880STDY5682845	Scaffold	SC	GCA_001537325.1	NA	SC	NA	2003	United Kingdom: England	United Kingdom	missing	NA	diseased	blood
GCF_001537345.1	7	PRJEB5065	SAMEA2273945	2880STDY5682872	Scaffold	SC	GCA_001537345.1	NA	SC	NA	2004	United Kingdom: England	missing	missing	NA	diseased	blood
GCF_001537365.1	7	PRJEB5065	SAMEA2273970	2880STDY5682897	Scaffold	SC	GCA_001537365.1	NA	SC	NA	2005	United Kingdom: England	missing	missing	NA	diseased	blood
GCF_001537405.1	7	PRJEB5065	SAMEA2274104	2880STDY5683035	Scaffold	SC	GCA_001537405.1	NA	SC	NA	2006	United Kingdom: England	missing	missing	NA	diseased	blood
GCF_001537425.1	6	PRJEB5065	SAMEA2273913	2880STDY5682840	Scaffold	SC	GCA_001537425.1	NA	SC	NA	2003	United Kingdom: England	United Kingdom	missing	NA	diseased	blood
GCF_001537445.1	7	PRJEB5065	SAMEA2274084	2880STDY5683014	Scaffold	SC	GCA_001537445.1	NA	SC	NA	2010	United Kingdom: England	United Kingdom	missing	NA	diseased	blood
GCF_001537465.1	7	PRJEB5065	SAMEA2273951	2880STDY5682878	Scaffold	SC	GCA_001537465.1	NA	SC	NA	2004	United Kingdom: England	missing	missing	NA	diseased	blood
GCF_001537485.1	7	PRJEB5065	SAMEA2273942	2880STDY5682869	Scaffold	SC	GCA_001537485.1	NA	SC	NA	2004	United Kingdom: England	missing	missing	NA	diseased	blood
GCF_001537505.1	7	PRJEB5065	SAMEA2273971	2880STDY5682898	Scaffold	SC	GCA_001537505.1	NA	SC	NA	2005	United Kingdom: England	missing	missing	NA	diseased	blood
GCF_001537525.1	8	PRJEB5065	SAMEA2273889	2880STDY5682816	Scaffold	SC	GCA_001537525.1	NA	SC	NA	2001	United Kingdom: England	United Kingdom	missing	NA	diseased	blood
GCF_001537545.1	6	PRJEB5065	SAMEA2273983	2880STDY5682911	Scaffold	SC	GCA_001537545.1	NA	SC	NA	2006	United Kingdom: England	missing	missing	NA	diseased	blood
GCF_001537565.1	6	PRJEB5065	SAMEA2274103	2880STDY5683034	Scaffold	SC	GCA_001537565.1	NA	SC	NA	2006	United Kingdom: England	missing	missing	NA	diseased	blood
GCF_001537585.1	7	PRJEB5065	SAMEA2274046	2880STDY5682974	Scaffold	SC	GCA_001537585.1	NA	SC	NA	2009	United Kingdom: England	United Kingdom	missing	NA	diseased	blood
GCF_001537605.1	7	PRJEB5065	SAMEA2273924	2880STDY5682851	Scaffold	SC	GCA_001537605.1	NA	SC	NA	2003	United Kingdom: England	United Kingdom	missing	NA	diseased	blood
GCF_001537625.1	7	PRJEB5065	SAMEA2273998	2880STDY5682926	Scaffold	SC	GCA_001537625.1	NA	SC	NA	2006	United Kingdom: England	missing	missing	NA	diseased	blood
GCF_001537645.1	7	PRJEB5065	SAMEA2273903	2880STDY5682830	Scaffold	SC	GCA_001537645.1	NA	SC	NA	2002	United Kingdom: England	United Kingdom	missing	NA	diseased	blood
GCF_001537665.1	7	PRJEB5065	SAMEA2273954	2880STDY5682881	Scaffold	SC	GCA_001537665.1	NA	SC	NA	2004	United Kingdom: England	missing	missing	NA	diseased	blood
GCF_001537685.1	7	PRJEB5065	SAMEA2273926	2880STDY5682853	Scaffold	SC	GCA_001537685.1	NA	SC	NA	2003	United Kingdom: England	United Kingdom	missing	NA	diseased	blood
GCF_001537705.1	7	PRJEB5065	SAMEA2274058	2880STDY5682986	Scaffold	SC	GCA_001537705.1	NA	SC	NA	2009	United Kingdom: England	United Kingdom	missing	NA	diseased	blood
GCF_001537725.1	3	PRJEB5065	SAMEA2273973	2880STDY5682900	Scaffold	SC	GCA_001537725.1	NA	SC	NA	2005	United Kingdom: England	missing	missing	NA	diseased	blood
GCF_001537745.1	2	PRJEB5065	SAMEA2274075	2880STDY5683003	Scaffold	SC	GCA_001537745.1	NA	SC	NA	2010	United Kingdom: England	United Kingdom	missing	NA	diseased	blood
GCF_001537765.1	7	PRJEB5065	SAMEA2273893	2880STDY5682820	Scaffold	SC	GCA_001537765.1	NA	SC	NA	2002	United Kingdom: England	United Kingdom	missing	NA	diseased	blood
GCF_001537785.1	8	PRJEB5065	SAMEA2274077	2880STDY5683006	Scaffold	SC	GCA_001537785.1	NA	SC	NA	2010	United Kingdom: England	United Kingdom	missing	NA	diseased	blood
GCF_001537805.1	7	PRJEB5065	SAMEA2274086	2880STDY5683016	Scaffold	SC	GCA_001537805.1	NA	SC	NA	2010	United Kingdom: England	United Kingdom	missing	NA	diseased	blood
GCF_001537825.1	7	PRJEB5065	SAMEA2274099	2880STDY5683030	Scaffold	SC	GCA_001537825.1	NA	SC	NA	2003	United Kingdom: England	United Kingdom	missing	NA	diseased	blood
GCF_001537845.1	7	PRJEB5065	SAMEA2273896	2880STDY5682823	Scaffold	SC	GCA_001537845.1	NA	SC	NA	2002	United Kingdom: England	United Kingdom	missing	NA	diseased	blood
GCF_001537865.1	7	PRJEB5065	SAMEA2274021	2880STDY5682949	Scaffold	SC	GCA_001537865.1	NA	SC	NA	2007	United Kingdom: England	United Kingdom	missing	NA	diseased	blood
GCF_001537885.1	7	PRJEB5065	SAMEA2273898	2880STDY5682825	Scaffold	SC	GCA_001537885.1	NA	SC	NA	2002	United Kingdom: England	United Kingdom	missing	NA	diseased	blood
GCF_001537905.1	7	PRJEB5065	SAMEA2273949	2880STDY5682876	Scaffold	SC	GCA_001537905.1	NA	SC	NA	2004	United Kingdom: England	missing	missing	NA	diseased	blood
GCF_001537925.1	6	PRJEB5065	SAMEA2274067	2880STDY5682995	Scaffold	SC	GCA_001537925.1	NA	SC	NA	2010	United Kingdom: England	United Kingdom	missing	NA	diseased	blood
GCF_001538005.1	7	PRJEB5065	SAMEA2274019	2880STDY5682947	Scaffold	SC	GCA_001538005.1	NA	SC	NA	2007	United Kingdom: England	United Kingdom	missing	NA	diseased	blood
GCF_001538115.1	6	PRJEB5065	SAMEA2274043	2880STDY5682971	Scaffold	SC	GCA_001538115.1	NA	SC	NA	2009	United Kingdom: England	United Kingdom	missing	NA	diseased	blood
GCF_001538195.1	6	PRJEB5065	SAMEA2274090	2880STDY5683020	Scaffold	SC	GCA_001538195.1	NA	SC	NA	2011	United Kingdom: England	United Kingdom	missing	NA	diseased	blood
GCF_001538275.1	7	PRJEB5065	SAMEA2273984	2880STDY5682912	Scaffold	SC	GCA_001538275.1	NA	SC	NA	2006	United Kingdom: England	missing	missing	NA	diseased	blood
GCF_001538325.1	7	PRJEB5065	SAMEA2274011	2880STDY5682939	Scaffold	SC	GCA_001538325.1	NA	SC	NA	2007	United Kingdom: England	United Kingdom	missing	NA	diseased	blood
GCF_001538345.1	8	PRJEB5065	SAMEA2273961	2880STDY5682888	Scaffold	SC	GCA_001538345.1	NA	SC	NA	2005	United Kingdom: England	missing	missing	NA	diseased	blood
GCF_001538365.1	8	PRJEB5065	SAMEA2273960	2880STDY5682887	Scaffold	SC	GCA_001538365.1	NA	SC	NA	2005	United Kingdom: England	missing	missing	NA	diseased	blood
GCF_001538385.1	7	PRJEB5065	SAMEA2273908	2880STDY5682835	Scaffold	SC	GCA_001538385.1	NA	SC	NA	2002	United Kingdom: England	United Kingdom	missing	NA	diseased	blood
GCF_001538405.1	7	PRJEB5065	SAMEA2274040	2880STDY5682968	Scaffold	SC	GCA_001538405.1	NA	SC	NA	2009	United Kingdom: England	United Kingdom	missing	NA	diseased	blood
GCF_001538425.1	7	PRJEB5065	SAMEA2273941	2880STDY5682868	Scaffold	SC	GCA_001538425.1	NA	SC	NA	2004	United Kingdom: England	missing	missing	NA	diseased	blood
GCF_001538445.1	8	PRJEB5065	SAMEA2273921	2880STDY5682848	Scaffold	SC	GCA_001538445.1	NA	SC	NA	2003	United Kingdom: England	United Kingdom	missing	NA	diseased	blood
GCF_001538465.1	7	PRJEB5065	SAMEA2274081	2880STDY5683010	Scaffold	SC	GCA_001538465.1	NA	SC	NA	2010	United Kingdom: England	United Kingdom	missing	NA	diseased	blood
GCF_001538485.1	2	PRJEB5065	SAMEA2274091	2880STDY5683021	Scaffold	SC	GCA_001538485.1	NA	SC	NA	2011	United Kingdom: England	United Kingdom	missing	NA	diseased	blood
GCF_001538505.1	7	PRJEB5065	SAMEA2274017	2880STDY5682945	Scaffold	SC	GCA_001538505.1	NA	SC	NA	2007	United Kingdom: England	United Kingdom	missing	NA	diseased	blood
GCF_001538525.1	6	PRJEB5065	SAMEA2273897	2880STDY5682824	Scaffold	SC	GCA_001538525.1	NA	SC	NA	2002	United Kingdom: England	United Kingdom	missing	NA	diseased	blood
GCF_001538545.1	8	PRJEB5065	SAMEA2274087	2880STDY5683017	Scaffold	SC	GCA_001538545.1	NA	SC	NA	2010	United Kingdom: England	United Kingdom	missing	NA	diseased	blood
GCF_001538565.1	8	PRJEB5065	SAMEA2274076	2880STDY5683004	Scaffold	SC	GCA_001538565.1	NA	SC	NA	2010	United Kingdom: England	United Kingdom	missing	NA	diseased	blood
GCF_001538585.1	8	PRJEB5065	SAMEA2274051	2880STDY5682979	Scaffold	SC	GCA_001538585.1	NA	SC	NA	2009	United Kingdom: England	United Kingdom	missing	NA	diseased	blood
GCF_001538605.1	7	PRJEB5065	SAMEA2273895	2880STDY5682822	Scaffold	SC	GCA_001538605.1	NA	SC	NA	2002	United Kingdom: England	United Kingdom	missing	NA	diseased	blood
GCF_001538625.1	7	PRJEB5065	SAMEA2273909	2880STDY5682836	Scaffold	SC	GCA_001538625.1	NA	SC	NA	2002	United Kingdom: England	United Kingdom	missing	NA	diseased	blood
GCF_001538645.1	8	PRJEB5065	SAMEA2273980	2880STDY5682907	Scaffold	SC	GCA_001538645.1	NA	SC	NA	2006	United Kingdom: England	missing	missing	NA	diseased	blood
GCF_001538665.1	6	PRJEB5065	SAMEA2274047	2880STDY5682975	Scaffold	SC	GCA_001538665.1	NA	SC	NA	2009	United Kingdom: England	United Kingdom	missing	NA	diseased	blood
GCF_001538685.1	7	PRJEB5065	SAMEA2274039	2880STDY5682967	Scaffold	SC	GCA_001538685.1	NA	SC	NA	2008	United Kingdom: England	United Kingdom	missing	NA	diseased	blood
GCF_001538705.1	6	PRJEB5065	SAMEA2274101	2880STDY5683032	Scaffold	SC	GCA_001538705.1	NA	SC	NA	2006	United Kingdom: England	missing	missing	NA	diseased	blood
GCF_001538725.1	7	PRJEB5065	SAMEA2273925	2880STDY5682852	Scaffold	SC	GCA_001538725.1	NA	SC	NA	2003	United Kingdom: England	United Kingdom	missing	NA	diseased	blood
GCF_001538745.1	6	PRJEB5065	SAMEA2274006	2880STDY5682934	Scaffold	SC	GCA_001538745.1	NA	SC	NA	2007	United Kingdom: England	United Kingdom	missing	NA	diseased	blood
GCF_001538765.1	7	PRJEB5065	SAMEA2273899	2880STDY5682826	Scaffold	SC	GCA_001538765.1	NA	SC	NA	2002	United Kingdom: England	United Kingdom	missing	NA	diseased	blood
GCF_001538785.1	3	PRJEB5065	SAMEA2274095	2880STDY5683025	Scaffold	SC	GCA_001538785.1	NA	SC	NA	2011	United Kingdom: England	United Kingdom	missing	NA	diseased	blood
GCF_001538805.1	8	PRJEB5065	SAMEA2273920	2880STDY5682847	Scaffold	SC	GCA_001538805.1	NA	SC	NA	2003	United Kingdom: England	United Kingdom	missing	NA	diseased	blood
GCF_001538825.1	7	PRJEB5065	SAMEA2273956	2880STDY5682883	Scaffold	SC	GCA_001538825.1	NA	SC	NA	2004	United Kingdom: England	missing	missing	NA	diseased	blood
GCF_001538845.1	7	PRJEB5065	SAMEA2274068	2880STDY5682996	Scaffold	SC	GCA_001538845.1	NA	SC	NA	2010	United Kingdom: England	United Kingdom	missing	NA	diseased	blood
GCF_001538865.1	7	PRJEB5065	SAMEA2274065	2880STDY5682993	Scaffold	SC	GCA_001538865.1	NA	SC	NA	2010	United Kingdom: England	United Kingdom	missing	NA	diseased	blood
GCF_001538885.1	8	PRJEB5065	SAMEA2274003	2880STDY5682931	Scaffold	SC	GCA_001538885.1	NA	SC	NA	2007	United Kingdom: England	United Kingdom	missing	NA	diseased	blood
GCF_001538905.1	8	PRJEB5065	SAMEA2273887	2880STDY5682814	Scaffold	SC	GCA_001538905.1	NA	SC	NA	2001	United Kingdom: England	United Kingdom	missing	NA	diseased	blood
GCF_001538925.1	6	PRJEB5065	SAMEA2273974	2880STDY5682901	Scaffold	SC	GCA_001538925.1	NA	SC	NA	2005	United Kingdom: England	missing	missing	NA	diseased	blood
GCF_001538945.1	7	PRJEB5065	SAMEA2274005	2880STDY5682933	Scaffold	SC	GCA_001538945.1	NA	SC	NA	2007	United Kingdom: England	United Kingdom	missing	NA	diseased	blood
GCF_001538965.1	7	PRJEB5065	SAMEA2274010	2880STDY5682938	Scaffold	SC	GCA_001538965.1	NA	SC	NA	2007	United Kingdom: England	United Kingdom	missing	NA	diseased	blood
GCF_001538985.1	7	PRJEB5065	SAMEA2274105	2880STDY5683036	Scaffold	SC	GCA_001538985.1	NA	SC	NA	2006	United Kingdom: England	missing	missing	NA	diseased	blood
GCF_001539005.1	2	PRJEB5065	SAMEA2273946	2880STDY5682873	Scaffold	SC	GCA_001539005.1	NA	SC	NA	2004	United Kingdom: England	missing	missing	NA	diseased	blood
GCF_001539025.1	6	PRJEB5065	SAMEA2273891	2880STDY5682818	Scaffold	SC	GCA_001539025.1	NA	SC	NA	2002	United Kingdom: England	United Kingdom	missing	NA	diseased	blood
GCF_001539045.1	3	PRJEB5065	SAMEA2274007	2880STDY5682935	Scaffold	SC	GCA_001539045.1	NA	SC	NA	2007	United Kingdom: England	United Kingdom	missing	NA	diseased	blood
GCF_001539065.1	2	PRJEB5065	SAMEA2274060	2880STDY5682988	Scaffold	SC	GCA_001539065.1	NA	SC	NA	2010	United Kingdom: England	United Kingdom	missing	NA	diseased	blood
GCF_001539085.1	8	PRJEB5065	SAMEA2273977	2880STDY5682904	Scaffold	SC	GCA_001539085.1	NA	SC	NA	2005	United Kingdom: England	missing	missing	NA	diseased	blood
GCF_001539105.1	6	PRJEB5065	SAMEA2274085	2880STDY5683015	Scaffold	SC	GCA_001539105.1	NA	SC	NA	2010	United Kingdom: England	United Kingdom	missing	NA	diseased	blood
GCF_001539125.1	7	PRJEB5065	SAMEA2274082	2880STDY5683011	Scaffold	SC	GCA_001539125.1	NA	SC	NA	2010	United Kingdom: England	United Kingdom	missing	NA	diseased	blood
GCF_001539145.1	8	PRJEB5065	SAMEA2273981	2880STDY5682908	Scaffold	SC	GCA_001539145.1	NA	SC	NA	2006	United Kingdom: England	missing	missing	NA	diseased	blood
GCF_001539185.1	7	PRJEB5065	SAMEA2274080	2880STDY5683009	Scaffold	SC	GCA_001539185.1	NA	SC	NA	2010	United Kingdom: England	United Kingdom	missing	NA	diseased	blood
GCF_001539205.1	7	PRJEB5065	SAMEA2274034	2880STDY5682962	Scaffold	SC	GCA_001539205.1	NA	SC	NA	2008	United Kingdom: England	United Kingdom	missing	NA	diseased	blood
GCF_001539225.1	8	PRJEB5065	SAMEA2274083	2880STDY5683013	Scaffold	SC	GCA_001539225.1	NA	SC	NA	2010	United Kingdom: England	United Kingdom	missing	NA	diseased	blood
GCF_001539245.1	7	PRJEB5065	SAMEA2273993	2880STDY5682921	Scaffold	SC	GCA_001539245.1	NA	SC	NA	2006	United Kingdom: England	missing	missing	NA	diseased	blood
GCF_001539265.1	7	PRJEB5065	SAMEA2273927	2880STDY5682854	Scaffold	SC	GCA_001539265.1	NA	SC	NA	2003	United Kingdom: England	United Kingdom	missing	NA	diseased	blood
GCF_001539285.1	6	PRJEB5065	SAMEA2274008	2880STDY5682936	Scaffold	SC	GCA_001539285.1	NA	SC	NA	2007	United Kingdom: England	United Kingdom	missing	NA	diseased	blood
GCF_001539305.1	2	PRJEB5065	SAMEA2274078	2880STDY5683007	Scaffold	SC	GCA_001539305.1	NA	SC	NA	2010	United Kingdom: England	United Kingdom	missing	NA	diseased	blood
GCF_001539325.1	7	PRJEB5065	SAMEA2274028	2880STDY5682956	Scaffold	SC	GCA_001539325.1	NA	SC	NA	2008	United Kingdom: England	United Kingdom	missing	NA	diseased	blood
GCF_001539345.1	6	PRJEB5065	SAMEA2273957	2880STDY5682884	Scaffold	SC	GCA_001539345.1	NA	SC	NA	2004	United Kingdom: England	missing	missing	NA	diseased	blood
GCF_001539365.1	7	PRJEB5065	SAMEA2273923	2880STDY5682850	Scaffold	SC	GCA_001539365.1	NA	SC	NA	2003	United Kingdom: England	United Kingdom	missing	NA	diseased	blood
GCF_001539385.1	7	PRJEB5065	SAMEA2273985	2880STDY5682913	Scaffold	SC	GCA_001539385.1	NA	SC	NA	2006	United Kingdom: England	missing	missing	NA	diseased	blood
GCF_001539405.1	8	PRJEB5065	SAMEA2274009	2880STDY5682937	Scaffold	SC	GCA_001539405.1	NA	SC	NA	2007	United Kingdom: England	United Kingdom	missing	NA	diseased	blood
GCF_001539425.1	7	PRJEB5065	SAMEA2273950	2880STDY5682877	Scaffold	SC	GCA_001539425.1	NA	SC	NA	2004	United Kingdom: England	missing	missing	NA	diseased	blood
GCF_001539445.1	4	PRJEB5065	SAMEA2274037	2880STDY5682965	Scaffold	SC	GCA_001539445.1	NA	SC	NA	2008	United Kingdom: England	United Kingdom	missing	NA	diseased	blood
GCF_001539465.1	6	PRJEB5065	SAMEA2274072	2880STDY5683000	Scaffold	SC	GCA_001539465.1	NA	SC	NA	2010	United Kingdom: England	United Kingdom	missing	NA	diseased	blood
GCF_001539485.1	7	PRJEB5065	SAMEA2274079	2880STDY5683008	Scaffold	SC	GCA_001539485.1	NA	SC	NA	2010	United Kingdom: England	United Kingdom	missing	NA	diseased	blood
GCF_001539505.1	7	PRJEB5065	SAMEA2273904	2880STDY5682831	Scaffold	SC	GCA_001539505.1	NA	SC	NA	2002	United Kingdom: England	United Kingdom	missing	NA	diseased	blood
GCF_001539525.1	8	PRJEB5065	SAMEA2274097	2880STDY5683027	Scaffold	SC	GCA_001539525.1	NA	SC	NA	2009	United Kingdom: England	United Kingdom	missing	NA	diseased	blood
GCF_001539545.1	8	PRJEB5065	SAMEA2274025	2880STDY5682953	Scaffold	SC	GCA_001539545.1	NA	SC	NA	2008	United Kingdom: England	United Kingdom	missing	NA	diseased	blood
GCF_001539565.1	8	PRJEB5065	SAMEA2273966	2880STDY5682893	Scaffold	SC	GCA_001539565.1	NA	SC	NA	2005	United Kingdom: England	missing	missing	NA	diseased	blood
GCF_001539585.1	6	PRJEB5065	SAMEA2273936	2880STDY5682863	Scaffold	SC	GCA_001539585.1	NA	SC	NA	2004	United Kingdom: England	missing	missing	NA	diseased	blood
GCF_001539605.1	7	PRJEB5065	SAMEA2274056	2880STDY5682984	Scaffold	SC	GCA_001539605.1	NA	SC	NA	2009	United Kingdom: England	United Kingdom	missing	NA	diseased	blood
GCF_001539625.1	7	PRJEB5065	SAMEA2274015	2880STDY5682943	Scaffold	SC	GCA_001539625.1	NA	SC	NA	2007	United Kingdom: England	United Kingdom	missing	NA	diseased	blood
GCF_001539645.1	7	PRJEB5065	SAMEA2273911	2880STDY5682838	Scaffold	SC	GCA_001539645.1	NA	SC	NA	2003	United Kingdom: England	United Kingdom	missing	NA	diseased	blood
GCF_001539665.1	7	PRJEB5065	SAMEA2274026	2880STDY5682954	Scaffold	SC	GCA_001539665.1	NA	SC	NA	2008	United Kingdom: England	United Kingdom	missing	NA	diseased	blood
GCF_001539685.1	8	PRJEB5065	SAMEA2274055	2880STDY5682983	Scaffold	SC	GCA_001539685.1	NA	SC	NA	2009	United Kingdom: England	United Kingdom	missing	NA	diseased	blood
GCF_001539705.1	8	PRJEB5065	SAMEA2273916	2880STDY5682843	Scaffold	SC	GCA_001539705.1	NA	SC	NA	2003	United Kingdom: England	United Kingdom	missing	NA	diseased	blood
GCF_001539725.1	7	PRJEB5065	SAMEA2273912	2880STDY5682839	Scaffold	SC	GCA_001539725.1	NA	SC	NA	2003	United Kingdom: England	United Kingdom	missing	NA	diseased	blood
GCF_001539745.1	7	PRJEB5065	SAMEA2273962	2880STDY5682889	Scaffold	SC	GCA_001539745.1	NA	SC	NA	2005	United Kingdom: England	missing	missing	NA	diseased	blood
GCF_001539765.1	7	PRJEB5065	SAMEA2273931	2880STDY5682858	Scaffold	SC	GCA_001539765.1	NA	SC	NA	2003	United Kingdom: England	United Kingdom	missing	NA	diseased	blood
GCF_001539785.1	7	PRJEB5065	SAMEA2273900	2880STDY5682827	Scaffold	SC	GCA_001539785.1	NA	SC	NA	2002	United Kingdom: England	United Kingdom	missing	NA	diseased	blood
GCF_001539805.1	7	PRJEB5065	SAMEA2273907	2880STDY5682834	Scaffold	SC	GCA_001539805.1	NA	SC	NA	2002	United Kingdom: England	United Kingdom	missing	NA	diseased	blood
GCF_001539825.1	2	PRJEB5065	SAMEA2274050	2880STDY5682978	Scaffold	SC	GCA_001539825.1	NA	SC	NA	2009	United Kingdom: England	United Kingdom	missing	NA	diseased	blood
GCF_001539845.1	8	PRJEB5065	SAMEA2273940	2880STDY5682867	Scaffold	SC	GCA_001539845.1	NA	SC	NA	2004	United Kingdom: England	missing	missing	NA	diseased	blood
GCF_001539865.1	8	PRJEB5065	SAMEA2273976	2880STDY5682903	Scaffold	SC	GCA_001539865.1	NA	SC	NA	2005	United Kingdom: England	missing	missing	NA	diseased	blood
GCF_001539885.1	8	PRJEB5065	SAMEA2273938	2880STDY5682865	Scaffold	SC	GCA_001539885.1	NA	SC	NA	2004	United Kingdom: England	missing	missing	NA	diseased	blood
GCF_001539905.1	7	PRJEB5065	SAMEA2274033	2880STDY5682961	Scaffold	SC	GCA_001539905.1	NA	SC	NA	2008	United Kingdom: England	United Kingdom	missing	NA	diseased	blood
GCF_001539925.1	7	PRJEB5065	SAMEA2273948	2880STDY5682875	Scaffold	SC	GCA_001539925.1	NA	SC	NA	2004	United Kingdom: England	missing	missing	NA	diseased	blood
GCF_001539945.1	7	PRJEB5065	SAMEA2274035	2880STDY5682963	Scaffold	SC	GCA_001539945.1	NA	SC	NA	2008	United Kingdom: England	United Kingdom	missing	NA	diseased	blood
GCF_001539965.1	7	PRJEB5065	SAMEA2273902	2880STDY5682829	Scaffold	SC	GCA_001539965.1	NA	SC	NA	2002	United Kingdom: England	United Kingdom	missing	NA	diseased	blood
GCF_001539985.1	1	PRJEB5065	SAMEA2274102	2880STDY5683033	Scaffold	SC	GCA_001539985.1	NA	SC	NA	2006	United Kingdom: England	missing	missing	NA	diseased	blood
GCF_001540005.1	6	PRJEB5065	SAMEA2274030	2880STDY5682958	Scaffold	SC	GCA_001540005.1	NA	SC	NA	2008	United Kingdom: England	United Kingdom	missing	NA	diseased	blood
GCF_001540025.1	2	PRJEB5065	SAMEA2274012	2880STDY5682940	Scaffold	SC	GCA_001540025.1	NA	SC	NA	2007	United Kingdom: England	United Kingdom	missing	NA	diseased	blood
GCF_001540045.1	8	PRJEB5065	SAMEA2274053	2880STDY5682981	Scaffold	SC	GCA_001540045.1	NA	SC	NA	2009	United Kingdom: England	United Kingdom	missing	NA	diseased	blood
GCF_001540065.1	8	PRJEB5065	SAMEA2274062	2880STDY5682990	Scaffold	SC	GCA_001540065.1	NA	SC	NA	2010	United Kingdom: England	United Kingdom	missing	NA	diseased	blood
GCF_001540085.1	7	PRJEB5065	SAMEA2273997	2880STDY5682925	Scaffold	SC	GCA_001540085.1	NA	SC	NA	2006	United Kingdom: England	missing	missing	NA	diseased	blood
GCF_001540105.1	8	PRJEB5065	SAMEA2273975	2880STDY5682902	Scaffold	SC	GCA_001540105.1	NA	SC	NA	2005	United Kingdom: England	missing	missing	NA	diseased	blood
GCF_001540125.1	7	PRJEB5065	SAMEA2274106	2880STDY5683037	Scaffold	SC	GCA_001540125.1	NA	SC	NA	2007	United Kingdom: England	United Kingdom	missing	NA	diseased	blood
GCF_001540145.1	7	PRJEB5065	SAMEA2274004	2880STDY5682932	Scaffold	SC	GCA_001540145.1	NA	SC	NA	2007	United Kingdom: England	United Kingdom	missing	NA	diseased	blood
GCF_001540165.1	7	PRJEB5065	SAMEA2274069	2880STDY5682997	Scaffold	SC	GCA_001540165.1	NA	SC	NA	2010	United Kingdom: England	United Kingdom	missing	NA	diseased	blood
GCF_001540185.1	7	PRJEB5065	SAMEA2273905	2880STDY5682832	Scaffold	SC	GCA_001540185.1	NA	SC	NA	2002	United Kingdom: England	United Kingdom	missing	NA	diseased	blood
GCF_001540205.1	2	PRJEB5065	SAMEA2273915	2880STDY5682842	Scaffold	SC	GCA_001540205.1	NA	SC	NA	2003	United Kingdom: England	United Kingdom	missing	NA	diseased	blood
GCF_001540225.1	7	PRJEB5065	SAMEA2274100	2880STDY5683031	Scaffold	SC	GCA_001540225.1	NA	SC	NA	2006	United Kingdom: England	missing	missing	NA	diseased	blood
GCF_001540245.1	7	PRJEB5065	SAMEA2273990	2880STDY5682918	Scaffold	SC	GCA_001540245.1	NA	SC	NA	2006	United Kingdom: England	missing	missing	NA	diseased	blood
GCF_001540265.1	7	PRJEB5065	SAMEA2273922	2880STDY5682849	Scaffold	SC	GCA_001540265.1	NA	SC	NA	2003	United Kingdom: England	United Kingdom	missing	NA	diseased	blood
GCF_001540285.1	8	PRJEB5065	SAMEA2273989	2880STDY5682917	Scaffold	SC	GCA_001540285.1	NA	SC	NA	2006	United Kingdom: England	missing	missing	NA	diseased	blood
GCF_001540305.1	7	PRJEB5065	SAMEA2273963	2880STDY5682890	Scaffold	SC	GCA_001540305.1	NA	SC	NA	2005	United Kingdom: England	missing	missing	NA	diseased	blood
GCF_001540325.1	7	PRJEB5065	SAMEA2273964	2880STDY5682891	Scaffold	SC	GCA_001540325.1	NA	SC	NA	2005	United Kingdom: England	missing	missing	NA	diseased	blood
GCF_001540345.1	7	PRJEB5065	SAMEA2274042	2880STDY5682970	Scaffold	SC	GCA_001540345.1	NA	SC	NA	2009	United Kingdom: England	United Kingdom	missing	NA	diseased	blood
GCF_001540365.1	8	PRJEB5065	SAMEA2273935	2880STDY5682862	Scaffold	SC	GCA_001540365.1	NA	SC	NA	2003	United Kingdom: England	United Kingdom	missing	NA	diseased	blood
GCF_001540385.1	7	PRJEB5065	SAMEA2273953	2880STDY5682880	Scaffold	SC	GCA_001540385.1	NA	SC	NA	2004	United Kingdom: England	missing	missing	NA	diseased	blood
GCF_001540405.1	7	PRJEB5065	SAMEA2274020	2880STDY5682948	Scaffold	SC	GCA_001540405.1	NA	SC	NA	2007	United Kingdom: England	United Kingdom	missing	NA	diseased	blood
GCF_001540425.1	7	PRJEB5065	SAMEA2273928	2880STDY5682855	Scaffold	SC	GCA_001540425.1	NA	SC	NA	2003	United Kingdom: England	United Kingdom	missing	NA	diseased	blood
GCF_001540445.1	6	PRJEB5065	SAMEA2274048	2880STDY5682976	Scaffold	SC	GCA_001540445.1	NA	SC	NA	2009	United Kingdom: England	United Kingdom	missing	NA	diseased	blood
GCF_001540465.1	2	PRJEB5065	SAMEA2273987	2880STDY5682915	Scaffold	SC	GCA_001540465.1	NA	SC	NA	2006	United Kingdom: England	missing	missing	NA	diseased	blood
GCF_001540485.1	7	PRJEB5065	SAMEA2273991	2880STDY5682919	Scaffold	SC	GCA_001540485.1	NA	SC	NA	2006	United Kingdom: England	missing	missing	NA	diseased	blood
GCF_001540505.1	8	PRJEB5065	SAMEA2274054	2880STDY5682982	Scaffold	SC	GCA_001540505.1	NA	SC	NA	2009	United Kingdom: England	United Kingdom	missing	NA	diseased	blood
GCF_001540525.1	8	PRJEB5065	SAMEA2273943	2880STDY5682870	Scaffold	SC	GCA_001540525.1	NA	SC	NA	2004	United Kingdom: England	missing	missing	NA	diseased	blood
GCF_001540545.1	7	PRJEB5065	SAMEA2274041	2880STDY5682969	Scaffold	SC	GCA_001540545.1	NA	SC	NA	2009	United Kingdom: England	United Kingdom	missing	NA	diseased	blood
GCF_001540565.1	7	PRJEB5065	SAMEA2274074	2880STDY5683002	Scaffold	SC	GCA_001540565.1	NA	SC	NA	2010	United Kingdom: England	United Kingdom	missing	NA	diseased	blood
GCF_001540585.1	8	PRJEB5065	SAMEA2274063	2880STDY5682991	Scaffold	SC	GCA_001540585.1	NA	SC	NA	2010	United Kingdom: England	United Kingdom	missing	NA	diseased	blood
GCF_001540605.1	7	PRJEB5065	SAMEA2273952	2880STDY5682879	Scaffold	SC	GCA_001540605.1	NA	SC	NA	2004	United Kingdom: England	missing	missing	NA	diseased	blood
GCF_001540625.1	8	PRJEB5065	SAMEA2273958	2880STDY5682885	Scaffold	SC	GCA_001540625.1	NA	SC	NA	2004	United Kingdom: England	missing	missing	NA	diseased	blood
GCF_001540645.1	8	PRJEB5065	SAMEA2274089	2880STDY5683019	Scaffold	SC	GCA_001540645.1	NA	SC	NA	2010	United Kingdom: England	United Kingdom	missing	NA	diseased	blood
GCF_001540665.1	8	PRJEB5065	SAMEA2274088	2880STDY5683018	Scaffold	SC	GCA_001540665.1	NA	SC	NA	2010	United Kingdom: England	United Kingdom	missing	NA	diseased	blood
GCF_001540685.1	7	PRJEB5065	SAMEA2273972	2880STDY5682899	Scaffold	SC	GCA_001540685.1	NA	SC	NA	2005	United Kingdom: England	missing	missing	NA	diseased	blood
GCF_001540705.1	7	PRJEB5065	SAMEA2274045	2880STDY5682973	Scaffold	SC	GCA_001540705.1	NA	SC	NA	2009	United Kingdom: England	United Kingdom	missing	NA	diseased	blood
GCF_001540725.1	7	PRJEB5065	SAMEA2273917	2880STDY5682844	Scaffold	SC	GCA_001540725.1	NA	SC	NA	2003	United Kingdom: England	United Kingdom	missing	NA	diseased	blood
GCF_001540745.1	6	PRJEB5065	SAMEA2273969	2880STDY5682896	Scaffold	SC	GCA_001540745.1	NA	SC	NA	2005	United Kingdom: England	missing	missing	NA	diseased	blood
GCF_001540765.1	7	PRJEB5065	SAMEA2273965	2880STDY5682892	Scaffold	SC	GCA_001540765.1	NA	SC	NA	2005	United Kingdom: England	missing	missing	NA	diseased	blood
GCF_001540785.1	7	PRJEB5065	SAMEA2274059	2880STDY5682987	Scaffold	SC	GCA_001540785.1	NA	SC	NA	2009	United Kingdom: England	United Kingdom	missing	NA	diseased	blood
GCF_001540805.1	7	PRJEB5065	SAMEA2273910	2880STDY5682837	Scaffold	SC	GCA_001540805.1	NA	SC	NA	2003	United Kingdom: England	United Kingdom	missing	NA	diseased	blood
GCF_001540825.1	6	PRJEB5065	SAMEA2274029	2880STDY5682957	Scaffold	SC	GCA_001540825.1	NA	SC	NA	2008	United Kingdom: England	United Kingdom	missing	NA	diseased	blood
GCF_001564475.1	7	PRJEB5065	SAMEA2274057	2880STDY5682985	Scaffold	SC	GCA_001564475.1	NA	SC	NA	2009	United Kingdom: England	United Kingdom	missing	NA	diseased	blood
GCF_001594385.1	3	NA	SAMN04370967	ICU1-2a	Contig	Argonne national Lab	GCA_001594385.1	NA	NA	NA	2014	NA	USA	Homo sapiens	NA	NA	NA
GCF_001643155.1	2	PRJNA312127	SAMN04494514	092713_C_TSB	Contig	University of Oklahoma	GCA_001643155.1	Microbe, viral or environmental	UNIVERSITY OF OKLAHOMA	NA	2013	NA	USA	mammal	NA	NA	NA
GCF_001672055.1	1	NA	SAMN04621337	U36365	Complete Genome	KUMC	GCA_001672055.1	NA	NA	NA	2015	NA	India	Homo sapiens	urinary tract infection	NA	NA
GCF_001716895.1	1	NA	SAMN03892645	UENF-22GI	Scaffold	UENF	GCA_001716895.1	NA	NA	NA	2013	NA	Brazil	soil	vermicompost	NA	NA
GCF_001902635.1	2	NA	SAMN05771569	MSU97	Contig	Abengoa Research	GCA_001902635.1	NA	NA	NA	2016	NA	Venezuela	plant	NA	NA	NA
GCF_001908015.1	6	NA	SAMN06054350	189	Contig	Institute of Experimental Medicine	GCA_001908015.1	NA	NA	NA	missing	NA	Rusia	Homo sapiens	stool	NA	NA
GCF_001908035.1	7	NA	SAMN06054327	99	Contig	Institute of Experimental Medicine	GCA_001908035.1	NA	NA	NA	2012	NA	missing	missing	NA	NA	NA
GCF_001909165.1	2	NA	SAMN04992845	SM03	Scaffold	CSIR-Institute of Microbial Technology	GCA_001909165.1	NA	NA	NA	2012	NA	India	Homo sapiens	stool	NA	NA
GCF_001932655.1	2	PRJNA270035	SAMN03262644	AS1	Chromosome	Shanghai Institutes for Biological Sciences, Chinese Academy of Sciences	GCA_001932655.1	Microbe, viral or environmental	SHANGHAI INSTITUTES FOR BIOLOGICAL SCIENCES,CHINES	NA	2013	NA	China	insect	NA	NA	NA
GCF_001940505.1	1	PRJNA326205	SAMN05271511	BJL200	Contig	Norwegian University of Life Sciences	GCA_001940505.1	MIGS.ba	NORWEGIAN UNIVERSITY OF LIFE SCIENCES	NA	missing	NA	missing	missing	NA	NA	NA
GCF_001975745.1	1	NA	SAMN05509266	19F	Contig	Smithsonian Institution	GCA_001975745.1	NA	NA	NA	2016	NA	USA	amphibia	NA	NA	NA
GCF_002029205.1	1	NA	SAMN06328786	C04EX_SY13	Contig	University of Cambridge	GCA_002029205.1	NA	NA	NA	2016	NA	United Kingdom	plant	NA	NA	NA
GCF_002029225.1	1	NA	SAMN06328413	C04EX_SY21	Contig	University of Cambridge	GCA_002029225.1	NA	NA	NA	2016	NA	United Kingdom	plant	NA	NA	NA
GCF_002094145.1	1	NA	SAMN06214044	MEW06	Contig	Hubei University	GCA_002094145.1	NA	NA	NA	2014	NA	China	water	NA	NA	NA
GCF_002104095.1	7	NA	SAMN06685770	D-3	Contig	UCLA Clinical Microbiology Laboratory	GCA_002104095.1	NA	NA	NA	2014	NA	USA	Homo sapiens	bile acid	NA	NA
GCF_002104105.1	7	NA	SAMN06685768	D-1	Contig	UCLA Clinical Microbiology Laboratory	GCA_002104105.1	NA	NA	NA	2014	NA	USA	Homo sapiens	blood	NA	NA
GCF_002104115.1	7	NA	SAMN06685769	D-2	Contig	UCLA Clinical Microbiology Laboratory	GCA_002104115.1	NA	NA	NA	2014	NA	USA	Homo sapiens	blood	NA	NA
GCF_002108655.1	1	NA	SAMN06209160	Z6	Contig	Xinjiao Dong	GCA_002108655.1	NA	NA	NA	2016	NA	China	soil	NA	NA	NA
GCF_002118055.1	3	NA	SAMN06768592	ML2637	Scaffold	National Institute for Communicable Diseases	GCA_002118055.1	NA	NA	NA	2016	NA	South Africa	Homo sapiens	blood	NA	NA
GCF_002152845.1	7	PRJNA271899	SAMN04521886	MGH135	Scaffold	Broad Institute	GCA_002152845.1	Pathogen.cl	BI	Massachusetts General Hospital	2015	NA	USA	Homo sapiens	missing	NA	missing
GCF_002153355.1	6	PRJNA271899	SAMN04521887	MGH136	Scaffold	Broad Institute	GCA_002153355.1	Pathogen.cl	BI	Massachusetts General Hospital	2015	NA	USA	Homo sapiens	missing	NA	missing
GCF_002205475.1	1	NA	SAMN07187733	S2I7	Chromosome	Assam University, Silchar	GCA_002205475.1	NA	NA	NA	2015	NA	India	soil	NA	NA	NA
GCF_002220515.1	5	PRJNA357595	SAMN06164057	UMH2	Complete Genome	University of Michigan	GCA_002220515.1	Pathogen.cl	UNIVERSITY OF MICHIGAN	University of Michigan	2014	NA	USA	Homo sapiens	bacteremia	NA	University of Michigan Health System
GCF_002220535.1	1	PRJNA357595	SAMN06164062	UMH8	Complete Genome	University of Michigan	GCA_002220535.1	Pathogen.cl	UNIVERSITY OF MICHIGAN	University of Michigan	2013	NA	USA	Homo sapiens	bacteremia	NA	University of Michigan Health System
GCF_002220555.1	7	PRJNA357595	SAMN06164063	UMH9	Complete Genome	University of Michigan	GCA_002220555.1	Pathogen.cl	UNIVERSITY OF MICHIGAN	University of Michigan	2014	NA	USA	Homo sapiens	bacteremia	NA	University of Michigan Health System
GCF_002220575.1	4	PRJNA357595	SAMN06164065	UMH11	Complete Genome	University of Michigan	GCA_002220575.1	Pathogen.cl	UNIVERSITY OF MICHIGAN	University of Michigan	2014	NA	USA	Homo sapiens	bacteremia	NA	University of Michigan Health System
GCF_002220595.1	4	PRJNA357595	SAMN06164066	UMH12	Complete Genome	University of Michigan	GCA_002220595.1	Pathogen.cl	UNIVERSITY OF MICHIGAN	University of Michigan	2014	NA	USA	Homo sapiens	bacteremia	NA	University of Michigan Health System
GCF_002220615.1	4	PRJNA357595	SAMN06164056	UMH1	Complete Genome	University of Michigan	GCA_002220615.1	Pathogen.cl	UNIVERSITY OF MICHIGAN	University of Michigan	2013	NA	USA	Homo sapiens	bacteremia	NA	University of Michigan Health System
GCF_002220635.1	2	PRJNA357595	SAMN06164059	UMH5	Complete Genome	University of Michigan	GCA_002220635.1	Pathogen.cl	UNIVERSITY OF MICHIGAN	University of Michigan	2014	NA	USA	Homo sapiens	bacteremia	NA	University of Michigan Health System
GCF_002220655.1	7	PRJNA357595	SAMN06164058	UMH3	Complete Genome	University of Michigan	GCA_002220655.1	Pathogen.cl	UNIVERSITY OF MICHIGAN	University of Michigan	2014	NA	USA	Homo sapiens	bacteremia	NA	University of Michigan Health System
GCF_002220675.1	5	PRJNA357595	SAMN06164060	UMH6	Complete Genome	University of Michigan	GCA_002220675.1	Pathogen.cl	UNIVERSITY OF MICHIGAN	University of Michigan	2013	NA	USA	Homo sapiens	bacteremia	NA	University of Michigan Health System
GCF_002220695.1	4	PRJNA357595	SAMN06164064	UMH10	Complete Genome	University of Michigan	GCA_002220695.1	Pathogen.cl	UNIVERSITY OF MICHIGAN	University of Michigan	2014	NA	USA	Homo sapiens	bacteremia	NA	University of Michigan Health System
GCF_002220715.1	5	PRJNA357595	SAMN06164061	UMH7	Complete Genome	University of Michigan	GCA_002220715.1	Pathogen.cl	UNIVERSITY OF MICHIGAN	University of Michigan	2013	NA	USA	Homo sapiens	bacteremia	NA	University of Michigan Health System
GCF_002264105.1	6	NA	SAMN07345017	SE768	Contig	Zhejiang University	GCA_002264105.1	NA	NA	NA	2014	NA	China	Homo sapiens	blood	NA	NA
GCF_002264175.1	6	NA	SAMN07345019	SE4145	Contig	Zhejiang University	GCA_002264175.1	NA	NA	NA	2015	NA	China	Homo sapiens	blood	NA	NA
GCF_002264285.1	6	NA	SAMN07345018	SE3605	Contig	Zhejiang University	GCA_002264285.1	NA	NA	NA	2015	NA	China	Homo sapiens	blood	NA	NA
GCF_002265665.1	1	NA	SAMN07414822	EGD-HP20_1	Contig	CSIR-National Environmental Engineering Research Institute (CSIR-NEERI)	GCA_002265665.1	NA	NA	NA	2013	NA	India	water	NA	NA	NA
GCF_002592035.1	1	NA	SAMN06833354	KHCo-24B	Scaffold	Junagadh Agricultural University, Junagadh	GCA_002592035.1	NA	NA	NA	2015	NA	India	plant	NA	NA	NA
GCF_002738105.1	6	PRJNA396838	SAMN07452547	14ES	Scaffold	University of Oxford	GCA_002738105.1	Pathogen.cl	MODMEDMICOXFORD	Targu Mures	2012	NA	Romania	Homo sapiens	colonised	NA	blood culture
GCF_002738145.1	6	PRJNA396838	SAMN07452551	4TM	Scaffold	University of Oxford	GCA_002738145.1	Pathogen.cl	MODMEDMICOXFORD	Targu Mures	2015	NA	Romania	Homo sapiens	colonised	NA	fecal screen
GCF_002738155.1	5	PRJNA396838	SAMN07452571	7209	Scaffold	University of Oxford	GCA_002738155.1	Pathogen.cl	MODMEDMICOXFORD	Cluj-Napoca	2013	NA	Romania	Homo sapiens	colonised	NA	urine
GCF_002738185.1	7	PRJNA396838	SAMN07452559	9580	Scaffold	University of Oxford	GCA_002738185.1	Pathogen.cl	MODMEDMICOXFORD	Cluj-Napoca	2015	NA	Romania	Homo sapiens	colonised	NA	urine
GCF_002762595.1	1	NA	SAMN07980362	K27	Scaffold	Institute of Marine Biotechnology	GCA_002762595.1	NA	NA	NA	missing	NA	missing	water	NA	NA	NA
GCF_002810285.1	6	PRJNA396838	SAMN07452560	12TM	Chromosome	University of Oxford	GCA_002810285.1	Pathogen.cl	MODMEDMICOXFORD	Targu Mures	2014	NA	Romania	Homo sapiens	colonised	NA	pharyngeal secretions
GCF_002899335.1	1	NA	SAMN08373110	JES_110	Scaffold	UCR	GCA_002899335.1	NA	NA	NA	2016	NA	USA	plant	NA	NA	NA
GCF_002899355.1	5	NA	SAMN08373107	ADJS-2D_White	Scaffold	UCR	GCA_002899355.1	NA	NA	NA	2015	NA	USA	plant	NA	NA	NA
GCF_002899365.1	1	PRJNA224116	SAMN08373109	ATCC 13880	Scaffold	UCR	GCA_002899365.1	NA	NA	NA	1819	NA	Italy	plant	NA	NA	NA
GCF_002899375.1	1	NA	SAMN08373108	ADJS-2C_Purple	Scaffold	UCR	GCA_002899375.1	NA	NA	NA	2015	NA	USA	insect	NA	NA	NA
GCF_002899415.1	1	NA	SAMN08373106	ADJS-2C_Red	Scaffold	UCR	GCA_002899415.1	NA	NA	NA	2015	NA	USA	insect	NA	NA	NA
GCF_002915435.1	5	NA	SAMN08438576	KZ19	Contig	University of North Carolina at Greensboro	GCA_002915435.1	NA	NA	NA	2016	NA	USA	insect	NA	NA	NA
GCF_002915445.1	1	NA	SAMN08438575	KZ11	Contig	University of North Carolina at Greensboro	GCA_002915445.1	NA	NA	NA	2016	NA	USA	insect	NA	NA	NA
GCF_002915475.1	1	NA	SAMN08438574	KZ2	Contig	University of North Carolina at Greensboro	GCA_002915475.1	NA	NA	NA	2016	NA	USA	insect	NA	NA	NA
GCF_002920485.1	6	PRJNA430250	SAMN08367699	ID147728	Contig	Laboratoire de sante publique du Quebec	GCA_002920485.1	Pathogen.cl	LABORATOIRE DE SANTE PUBLIQUE DU QUEBEC	McGill University Health Center	missing	NA	Canada	Homo sapiens	None	NA	sputum
GCF_002947235.1	6	PRJNA292901	SAMN04014868	AR_0027	Complete Genome	Centers for Disease Control and Prevention	GCA_002947235.1	Pathogen.cl	CDC-CEMB	missing	missing	NA	missing	missing	missing	NA	missing
GCF_002996885.1	7	PRJNA292904	SAMN04014932	AR_0091	Complete Genome	Centers for Disease Control and Prevention	GCA_002996885.1	Pathogen.cl	NISC	missing	missing	NA	missing	missing	missing	NA	missing
GCF_002997125.1	7	PRJNA292904	SAMN04014940	AR_0099	Complete Genome	Centers for Disease Control and Prevention	GCA_002997125.1	Pathogen.cl	NISC	missing	missing	NA	missing	missing	missing	NA	missing
GCF_003071565.1	7	PRJNA292902	SAMN04014965	AR_0124	Complete Genome	Centers for Disease Control and Prevention	GCA_003071565.1	Pathogen.cl	NISC	missing	missing	NA	missing	missing	missing	NA	missing
GCF_003071585.1	5	PRJNA292902	SAMN04014971	AR_0130	Complete Genome	Centers for Disease Control and Prevention	GCA_003071585.1	Pathogen.cl	NISC	missing	missing	NA	missing	missing	missing	NA	missing
GCF_003071605.1	7	PRJNA292902	SAMN04014964	AR_0123	Complete Genome	Centers for Disease Control and Prevention	GCA_003071605.1	Pathogen.cl	NISC	missing	missing	NA	missing	missing	missing	NA	missing
GCF_003071625.1	7	PRJNA292902	SAMN04014962	AR_0121	Complete Genome	Centers for Disease Control and Prevention	GCA_003071625.1	Pathogen.cl	NISC	missing	missing	NA	missing	missing	missing	NA	missing
GCF_003182655.1	1	NA	SAMN08222723	SGAir0764	Complete Genome	Nanyang Technological University	GCA_003182655.1	NA	NA	NA	missing	NA	Singapore	air	NA	NA	NA
GCF_003186475.1	2	PRJNA278886	SAMN06311524	332	Complete Genome	Brigham & Women's Hospital	GCA_003186475.1	Pathogen.cl	BRIGHAM & WOMEN'S HOSPITAL	Xiaomin Zhao	2016	NA	USA	Homo sapiens	Missing	NA	wound
GCF_003204075.1	7	PRJNA292902	SAMN04014972	AR_0131	Complete Genome	Centers for Disease Control and Prevention	GCA_003204075.1	Pathogen.cl	NISC	missing	missing	NA	missing	missing	missing	NA	missing
GCF_003204405.1	7	PRJNA292902	SAMN04014963	AR_0122	Complete Genome	Centers for Disease Control and Prevention	GCA_003204405.1	Pathogen.cl	NISC	missing	missing	NA	missing	missing	missing	NA	missing
GCF_003204555.1	3	NA	SAMN09294816	630	Contig	University of Sao Paulo	GCA_003204555.1	NA	NA	NA	2010	NA	Brazil	Homo sapiens	blood	NA	NA
GCF_003204565.1	3	NA	SAMN09294817	642	Contig	University of Sao Paulo	GCA_003204565.1	NA	NA	NA	2010	NA	Brazil	Homo sapiens	blood	NA	NA
GCF_003204595.1	3	NA	SAMN09294818	1052	Contig	University of Sao Paulo	GCA_003204595.1	NA	NA	NA	2011	NA	Brazil	Homo sapiens	respiratory	NA	NA
GCF_003204615.1	8	NA	SAMN09294819	1058	Contig	University of Sao Paulo	GCA_003204615.1	NA	NA	NA	2011	NA	Brazil	Homo sapiens	catheter	NA	NA
GCF_003204635.1	3	NA	SAMN09294820	1309	Contig	University of Sao Paulo	GCA_003204635.1	NA	NA	NA	2012	NA	Brazil	Homo sapiens	blood	NA	NA
GCF_003204645.1	8	NA	SAMN09294821	1763	Contig	University of Sao Paulo	GCA_003204645.1	NA	NA	NA	2013	NA	Brazil	Homo sapiens	body fluid	NA	NA
GCF_003204675.1	3	NA	SAMN09294823	1053	Contig	University of Sao Paulo	GCA_003204675.1	NA	NA	NA	2011	NA	Brazil	Homo sapiens	urinary tract infection	NA	NA
GCF_003204685.1	3	NA	SAMN09294824	1057	Contig	University of Sao Paulo	GCA_003204685.1	NA	NA	NA	2011	NA	Brazil	Homo sapiens	blood	NA	NA
GCF_003204715.1	3	NA	SAMN09294825	1257	Contig	University of Sao Paulo	GCA_003204715.1	NA	NA	NA	2012	NA	Brazil	Homo sapiens	urinary tract infection	NA	NA
GCF_003204725.1	3	NA	SAMN09294826	1509	Contig	University of Sao Paulo	GCA_003204725.1	NA	NA	NA	2012	NA	Brazil	Homo sapiens	catheter	NA	NA
GCF_003204755.1	3	NA	SAMN09294827	1283	Contig	University of Sao Paulo	GCA_003204755.1	NA	NA	NA	2012	NA	Brazil	Homo sapiens	blood	NA	NA
GCF_003204765.1	7	NA	SAMN09294828	1299	Contig	University of Sao Paulo	GCA_003204765.1	NA	NA	NA	2012	NA	Brazil	Homo sapiens	blood	NA	NA
GCF_003204795.1	3	NA	SAMN09294829	1707	Contig	University of Sao Paulo	GCA_003204795.1	NA	NA	NA	2013	NA	Brazil	Homo sapiens	blood	NA	NA
GCF_003204805.1	7	NA	SAMN09294830	4116	Contig	University of Sao Paulo	GCA_003204805.1	NA	NA	NA	2014	NA	Brazil	Homo sapiens	swab	NA	NA
GCF_003204855.1	3	NA	SAMN09294833	1703	Contig	University of Sao Paulo	GCA_003204855.1	NA	NA	NA	2013	NA	Brazil	Homo sapiens	catheter	NA	NA
GCF_003204865.1	3	NA	SAMN09294834	2031	Contig	University of Sao Paulo	GCA_003204865.1	NA	NA	NA	2012	NA	Brazil	water	water	NA	NA
GCF_003204885.1	3	NA	SAMN09294838	1844	Contig	University of Sao Paulo	GCA_003204885.1	NA	NA	NA	2013	NA	Brazil	Homo sapiens	swab	NA	NA
GCF_003204985.1	3	NA	SAMN09294836	2039	Contig	University of Sao Paulo	GCA_003204985.1	NA	NA	NA	2012	NA	Brazil	water	water	NA	NA
GCF_003204995.1	3	NA	SAMN09294837	1054	Contig	University of Sao Paulo	GCA_003204995.1	NA	NA	NA	2011	NA	Brazil	Homo sapiens	urinary tract infection	NA	NA
GCF_003284885.1	3	NA	SAMN09294822	1510	Contig	University of Sao Paulo	GCA_003284885.1	NA	NA	NA	2012	NA	Brazil	Homo sapiens	blood	NA	NA
GCF_003355135.1	1	NA	SAMN09469079	N4-5	Complete Genome	Federal University of Lavras	GCA_003355135.1	NA	NA	NA	1995	NA	USA	soil	NA	NA	NA
GCF_003400615.1	7	PRJNA436373	SAMN08623826	CRE72	Contig	Stanford Healthcare	GCA_003400615.1	Pathogen.cl	STANFORD HEALTHCARE	Stanford Healthcare Clinical Microbiology Laboratory	2016	NA	USA	Homo sapiens	bacterial infectious disease	NA	bloodstream
GCF_003401215.1	1	PRJNA436373	SAMN08623818	CRE44	Contig	Stanford Healthcare	GCA_003401215.1	Pathogen.cl	STANFORD HEALTHCARE	Stanford Healthcare Clinical Microbiology Laboratory	2015	NA	USA	Homo sapiens	bacterial infectious disease	NA	bloodstream
GCF_003425745.1	5	NA	SAMN07427768	163	Contig	Universite Paris Sud	GCA_003425745.1	NA	NA	NA	2016	NA	Argentina	Homo sapiens	urinary tract infection	NA	NA
GCF_003428265.1	1	NA	SAMN09767465	KCTC 42172	Contig	ChunLab	GCA_003428265.1	NA	NA	NA	missing	NA	missing	missing	NA	NA	NA
GCF_003516165.1	9	PRJNA438529	SAMN08720168	KS10	Chromosome	Texas A&M - Corpus Christi	GCA_003516165.1	Microbe, viral or environmental	TEXAS A&M - CORPUS CHRISTI	NA	2006	NA	USA	missing	NA	NA	marine
GCF_003516185.1	9	PRJNA438529	SAMN08720156	EL1	Chromosome	Texas A&M - Corpus Christi	GCA_003516185.1	Microbe, viral or environmental	TEXAS A&M - CORPUS CHRISTI	NA	2002	NA	USA	missing	NA	NA	marine
GCF_003602305.1	6	NA	SAMN10077436	4F-69	Scaffold	IRYCIS	GCA_003602305.1	NA	NA	NA	1969	NA	Spain	Homo sapiens	NA	NA	NA
GCF_003605765.1	7	NA	SAMN10036367	O7-16	Scaffold	IRYCIS	GCA_003605765.1	NA	NA	NA	2016	NA	Spain	Homo sapiens	stool	NA	NA
GCF_003605795.1	7	NA	SAMN10077187	O11-16	Scaffold	IRYCIS	GCA_003605795.1	NA	NA	NA	2016	NA	Spain	Homo sapiens	stool	NA	NA
GCF_003626775.1	6	NA	SAMN10077437	6F-69	Scaffold	IRYCIS	GCA_003626775.1	NA	NA	NA	1969	NA	Spain	Homo sapiens	NA	NA	NA
GCF_003666885.1	7	NA	SAMN07604694	Mex-1	Contig	Universite Paris Sud	GCA_003666885.1	NA	NA	NA	2007	NA	Mexico	Homo sapiens	NA	NA	NA
GCF_003666905.1	7	NA	SAMN07604691	CHE4	Contig	Universite Paris Sud	GCA_003666905.1	NA	NA	NA	2004	NA	Canada	Homo sapiens	urinary tract infection	NA	NA
GCF_003666915.1	7	NA	SAMN07604692	AW	Contig	Universite Paris Sud	GCA_003666915.1	NA	NA	NA	2006	NA	Switzerland	Homo sapiens	salivary gland	NA	NA
GCF_003666945.1	7	NA	SAMN07604690	S8	Contig	Universite Paris Sud	GCA_003666945.1	NA	NA	NA	1982	NA	United Kingdom	Homo sapiens	NA	NA	NA
GCF_003666955.1	7	NA	SAMN07604693	USA-1	Contig	Universite Paris Sud	GCA_003666955.1	NA	NA	NA	2012	NA	USA	Homo sapiens	NA	NA	NA
GCF_003666965.1	7	NA	SAMN07604689	S6	Contig	Universite Paris Sud	GCA_003666965.1	NA	NA	NA	1982	NA	United Kingdom	Homo sapiens	NA	NA	NA
GCF_003703735.1	6	NA	SAMN10077521	15F-69	Scaffold	IRYCIS	GCA_003703735.1	NA	NA	NA	1969	NA	Spain	Homo sapiens	NA	NA	NA
GCF_003935125.1	6	NA	SAMN10249194	SM_196	Scaffold	Washington University in St. Louis School of Medicine	GCA_003935125.1	NA	NA	NA	2016	NA	Pakistan	hospital	NA	NA	NA
GCF_003935135.1	6	NA	SAMN10249099	SM_321	Scaffold	Washington University in St. Louis School of Medicine	GCA_003935135.1	NA	NA	NA	2016	NA	Pakistan	hospital	NA	NA	NA
GCF_003935145.1	6	NA	SAMN10249125	SM_362	Scaffold	Washington University in St. Louis School of Medicine	GCA_003935145.1	NA	NA	NA	2016	NA	Pakistan	hospital	NA	NA	NA
GCF_003935225.1	6	NA	SAMN10248959	SM_153	Scaffold	Washington University in St. Louis School of Medicine	GCA_003935225.1	NA	NA	NA	2016	NA	Pakistan	hospital	NA	NA	NA
GCF_003935235.1	6	NA	SAMN10249012	SM_079	Scaffold	Washington University in St. Louis School of Medicine	GCA_003935235.1	NA	NA	NA	2016	NA	Pakistan	hospital	NA	NA	NA
GCF_003935245.1	6	NA	SAMN10249136	SM_076	Scaffold	Washington University in St. Louis School of Medicine	GCA_003935245.1	NA	NA	NA	2016	NA	Pakistan	hospital	NA	NA	NA
GCF_003935265.1	6	NA	SAMN10249220	SM_188	Scaffold	Washington University in St. Louis School of Medicine	GCA_003935265.1	NA	NA	NA	2016	NA	Pakistan	hospital	NA	NA	NA
GCF_003935355.1	6	NA	SAMN10249042	SM_045	Scaffold	Washington University in St. Louis School of Medicine	GCA_003935355.1	NA	NA	NA	2016	NA	Pakistan	hospital	NA	NA	NA
GCF_003935635.1	6	NA	SAMN10249111	SM_037	Scaffold	Washington University in St. Louis School of Medicine	GCA_003935635.1	NA	NA	NA	2016	NA	Pakistan	hospital	NA	NA	NA
GCF_003935755.1	6	NA	SAMN10249048	SM_204	Scaffold	Washington University in St. Louis School of Medicine	GCA_003935755.1	NA	NA	NA	2016	NA	Pakistan	hospital	NA	NA	NA
GCF_003935775.1	6	NA	SAMN10248977	SM_190	Scaffold	Washington University in St. Louis School of Medicine	GCA_003935775.1	NA	NA	NA	2016	NA	Pakistan	hospital	NA	NA	NA
GCF_003935805.1	6	NA	SAMN10249183	SM_164	Scaffold	Washington University in St. Louis School of Medicine	GCA_003935805.1	NA	NA	NA	2016	NA	Pakistan	hospital	NA	NA	NA
GCF_003935875.1	6	NA	SAMN10249133	SM_090	Scaffold	Washington University in St. Louis School of Medicine	GCA_003935875.1	NA	NA	NA	2016	NA	Pakistan	hospital	NA	NA	NA
GCF_003957865.1	7	PRJNA494152	SAMN10149539	WWI31	Contig	Texas A&M - Corpus Christi	GCA_003957865.1	Microbe, viral or environmental	TEXAS A&M - CORPUS CHRISTI	NA	2006	NA	USA	missing	NA	NA	marine
GCF_003957875.1	1	PRJNA494152	SAMN10518498	ATCC 13880	Contig	Texas A&M - Corpus Christi	GCA_003957875.1	Microbe, viral or environmental	TEXAS A&M - CORPUS CHRISTI	NA	1961	NA	Czech Republic	missing	NA	NA	pond water
GCF_003957915.1	2	PRJNA494152	SAMN10149540	PDL100	Contig	Texas A&M - Corpus Christi	GCA_003957915.1	Microbe, viral or environmental	TEXAS A&M - CORPUS CHRISTI	NA	1999	NA	USA	missing	NA	NA	marine
GCF_003957935.1	9	PRJNA494152	SAMN10149538	KS65	Contig	Texas A&M - Corpus Christi	GCA_003957935.1	Microbe, viral or environmental	TEXAS A&M - CORPUS CHRISTI	NA	2006	NA	USA	missing	NA	NA	marine
GCF_003957945.1	9	PRJNA494152	SAMN10149536	KS40	Contig	Texas A&M - Corpus Christi	GCA_003957945.1	Microbe, viral or environmental	TEXAS A&M - CORPUS CHRISTI	NA	2006	NA	USA	missing	NA	NA	marine
GCF_003957975.1	9	PRJNA494152	SAMN10149535	KS25	Contig	Texas A&M - Corpus Christi	GCA_003957975.1	Microbe, viral or environmental	TEXAS A&M - CORPUS CHRISTI	NA	2006	NA	USA	missing	NA	NA	marine
GCF_003957985.1	6	PRJNA494152	SAMN10149534	KS23	Contig	Texas A&M - Corpus Christi	GCA_003957985.1	Microbe, viral or environmental	TEXAS A&M - CORPUS CHRISTI	NA	2006	NA	USA	missing	NA	NA	marine
GCF_003958045.1	9	PRJNA494152	SAMN10149532	KS12	Contig	Texas A&M - Corpus Christi	GCA_003958045.1	Microbe, viral or environmental	TEXAS A&M - CORPUS CHRISTI	NA	2006	NA	USA	missing	NA	NA	marine
GCF_003958065.1	9	PRJNA494152	SAMN10149531	KS9	Contig	Texas A&M - Corpus Christi	GCA_003958065.1	Microbe, viral or environmental	TEXAS A&M - CORPUS CHRISTI	NA	2006	NA	USA	missing	NA	NA	marine
GCF_003958075.1	9	PRJNA494152	SAMN10149527	EL121	Contig	Texas A&M - Corpus Christi	GCA_003958075.1	Microbe, viral or environmental	TEXAS A&M - CORPUS CHRISTI	NA	2003	NA	USA	missing	NA	NA	marine
GCF_003958085.1	9	PRJNA494152	SAMN10149529	KS1	Contig	Texas A&M - Corpus Christi	GCA_003958085.1	Microbe, viral or environmental	TEXAS A&M - CORPUS CHRISTI	NA	2006	NA	USA	missing	NA	NA	marine
GCF_003958095.1	9	PRJNA494152	SAMN10149526	EL120	Contig	Texas A&M - Corpus Christi	GCA_003958095.1	Microbe, viral or environmental	TEXAS A&M - CORPUS CHRISTI	NA	2003	NA	USA	missing	NA	NA	marine
GCF_003958135.1	9	PRJNA494152	SAMN10149525	EL118	Contig	Texas A&M - Corpus Christi	GCA_003958135.1	Microbe, viral or environmental	TEXAS A&M - CORPUS CHRISTI	NA	2003	NA	USA	missing	NA	NA	marine
GCF_003958165.1	9	PRJNA494152	SAMN10149524	EL117	Contig	Texas A&M - Corpus Christi	GCA_003958165.1	Microbe, viral or environmental	TEXAS A&M - CORPUS CHRISTI	NA	2003	NA	USA	missing	NA	NA	marine
GCF_003958175.1	9	PRJNA494152	SAMN10149523	EL115	Contig	Texas A&M - Corpus Christi	GCA_003958175.1	Microbe, viral or environmental	TEXAS A&M - CORPUS CHRISTI	NA	2003	NA	USA	missing	NA	NA	marine
GCF_003958185.1	9	PRJNA494152	SAMN10149522	EL114	Contig	Texas A&M - Corpus Christi	GCA_003958185.1	Microbe, viral or environmental	TEXAS A&M - CORPUS CHRISTI	NA	2003	NA	USA	missing	NA	NA	marine
GCF_003958205.1	9	PRJNA494152	SAMN10149521	EL113	Contig	Texas A&M - Corpus Christi	GCA_003958205.1	Microbe, viral or environmental	TEXAS A&M - CORPUS CHRISTI	NA	2003	NA	USA	missing	NA	NA	marine
GCF_003958215.1	9	PRJNA494152	SAMN10149519	EL108	Contig	Texas A&M - Corpus Christi	GCA_003958215.1	Microbe, viral or environmental	TEXAS A&M - CORPUS CHRISTI	NA	2003	NA	USA	missing	NA	NA	marine
GCF_003958265.1	9	PRJNA494152	SAMN10149518	EL98	Contig	Texas A&M - Corpus Christi	GCA_003958265.1	Microbe, viral or environmental	TEXAS A&M - CORPUS CHRISTI	NA	2003	NA	USA	missing	NA	NA	marine
GCF_003958275.1	9	PRJNA494152	SAMN10149517	EL97	Contig	Texas A&M - Corpus Christi	GCA_003958275.1	Microbe, viral or environmental	TEXAS A&M - CORPUS CHRISTI	NA	2003	NA	USA	missing	NA	NA	marine
GCF_003958295.1	9	PRJNA494152	SAMN10149516	EL96	Contig	Texas A&M - Corpus Christi	GCA_003958295.1	Microbe, viral or environmental	TEXAS A&M - CORPUS CHRISTI	NA	2003	NA	USA	missing	NA	NA	marine
GCF_003958305.1	9	PRJNA494152	SAMN10149515	EL95	Contig	Texas A&M - Corpus Christi	GCA_003958305.1	Microbe, viral or environmental	TEXAS A&M - CORPUS CHRISTI	NA	2003	NA	USA	missing	NA	NA	marine
GCF_003958335.1	9	PRJNA494152	SAMN10149514	EL85	Contig	Texas A&M - Corpus Christi	GCA_003958335.1	Microbe, viral or environmental	TEXAS A&M - CORPUS CHRISTI	NA	2003	NA	USA	missing	NA	NA	marine
GCF_003958365.1	9	PRJNA494152	SAMN10149513	EL84	Contig	Texas A&M - Corpus Christi	GCA_003958365.1	Microbe, viral or environmental	TEXAS A&M - CORPUS CHRISTI	NA	2003	NA	USA	missing	NA	NA	marine
GCF_003958385.1	9	PRJNA494152	SAMN10149511	EL3	Contig	Texas A&M - Corpus Christi	GCA_003958385.1	Microbe, viral or environmental	TEXAS A&M - CORPUS CHRISTI	NA	2002	NA	USA	missing	NA	NA	marine
GCF_003958395.1	9	PRJNA494152	SAMN10149537	KS45	Contig	Texas A&M - Corpus Christi	GCA_003958395.1	Microbe, viral or environmental	TEXAS A&M - CORPUS CHRISTI	NA	2006	NA	USA	missing	NA	NA	marine
GCF_003958405.1	9	PRJNA494152	SAMN10149533	KS16	Contig	Texas A&M - Corpus Christi	GCA_003958405.1	Microbe, viral or environmental	TEXAS A&M - CORPUS CHRISTI	NA	2006	NA	USA	missing	NA	NA	marine
GCF_003958415.1	9	PRJNA494152	SAMN10149530	KS5	Contig	Texas A&M - Corpus Christi	GCA_003958415.1	Microbe, viral or environmental	TEXAS A&M - CORPUS CHRISTI	NA	2006	NA	USA	missing	NA	NA	marine
GCF_003958445.1	9	PRJNA494152	SAMN10149528	EL122	Contig	Texas A&M - Corpus Christi	GCA_003958445.1	Microbe, viral or environmental	TEXAS A&M - CORPUS CHRISTI	NA	2003	NA	USA	missing	NA	NA	marine
GCF_003958485.1	9	PRJNA494152	SAMN10149520	EL110	Contig	Texas A&M - Corpus Christi	GCA_003958485.1	Microbe, viral or environmental	TEXAS A&M - CORPUS CHRISTI	NA	2003	NA	USA	missing	NA	NA	marine
GCF_003958495.1	9	PRJNA494152	SAMN10148466	EL109	Contig	Texas A&M - Corpus Christi	GCA_003958495.1	Microbe, viral or environmental	TEXAS A&M - CORPUS CHRISTI	NA	2003	NA	USA	missing	NA	NA	marine
GCF_003958505.1	9	PRJNA438529	SAMN08720157	EL41	Scaffold	Texas A&M - Corpus Christi	GCA_003958505.1	Microbe, viral or environmental	TEXAS A&M - CORPUS CHRISTI	NA	2003	NA	USA	missing	NA	NA	marine
GCF_003958535.1	9	PRJNA494152	SAMN10149512	EL6	Contig	Texas A&M - Corpus Christi	GCA_003958535.1	Microbe, viral or environmental	TEXAS A&M - CORPUS CHRISTI	NA	2002	NA	USA	missing	NA	NA	marine
GCF_003958565.1	9	PRJNA438529	SAMN08720158	EL60	Scaffold	Texas A&M - Corpus Christi	GCA_003958565.1	Microbe, viral or environmental	TEXAS A&M - CORPUS CHRISTI	NA	2003	NA	USA	missing	NA	NA	marine
GCF_003958575.1	9	PRJNA438529	SAMN08720159	EL116	Scaffold	Texas A&M - Corpus Christi	GCA_003958575.1	Microbe, viral or environmental	TEXAS A&M - CORPUS CHRISTI	NA	2003	NA	USA	missing	NA	NA	marine
GCF_003958605.1	9	PRJNA438529	SAMN08720160	EL119	Scaffold	Texas A&M - Corpus Christi	GCA_003958605.1	Microbe, viral or environmental	TEXAS A&M - CORPUS CHRISTI	NA	2003	NA	USA	missing	NA	NA	marine
GCF_003967055.1	1	NA	SAMD00143521	AS-1	Complete Genome	Department of Material and Environmental Chemistry, Graduate School of Engineering, Utsunomiya University	GCA_003967055.1	NA	NA	NA	missing	NA	Japan	soil	NA	NA	NA
GCF_004109355.1	7	NA	SAMN09982486	O1-16	Scaffold	IRYCIS	GCA_004109355.1	NA	NA	NA	2016	NA	Spain	Homo sapiens	stool	NA	NA
GCF_004109385.1	7	NA	SAMN10055403	O10-16	Scaffold	IRYCIS	GCA_004109385.1	NA	NA	NA	2016	NA	Spain	Homo sapiens	stool	NA	NA
GCF_004179515.1	7	NA	SAMN10847459	ICR003201	Scaffold	Universite Paris Sud	GCA_004179515.1	NA	NA	NA	2016	NA	France	Homo sapiens	NA	NA	NA
GCF_004179565.1	2	NA	SAMN10847460	ICR003202	Scaffold	Universite Paris Sud	GCA_004179565.1	NA	NA	NA	2016	NA	France	Homo sapiens	NA	NA	NA
GCF_004196355.1	1	NA	SAMN06681551	RPH1	Contig	Fiocruz	GCA_004196355.1	NA	NA	NA	2016	NA	Brazil	insect	NA	NA	NA
GCF_004196365.1	5	NA	SAMN06681549	RPA1	Contig	Fiocruz	GCA_004196365.1	NA	NA	NA	2016	NA	Brazil	insect	NA	NA	NA
GCF_004326135.1	1	PRJNA505622	SAMN10430521	SM6	Scaffold	Kazan (Volga Region) Federal University	GCA_004326135.1	MIGS.ba	KAZAN FEDERAL UNIVERSITY	NA	1966	NA	missing	missing	NA	NA	NA
GCF_004378065.1	3	NA	SAMN10077438	13F-69	Scaffold	IRYCIS	GCA_004378065.1	NA	NA	NA	1969	NA	Spain	Homo sapiens	NA	NA	NA
GCF_004684145.1	1	PRJNA530115	SAMN11295457	DSM 17174	Contig	Justus-Liebig University	GCA_004684145.1	Microbe, viral or environmental	JUSTUS-LIEBIG UNIVERSITY	NA	1998	NA	Japan	missing	NA	NA	activated sludge
GCF_006494455.1	7	NA	SAMN12098329	M4	Contig	University of Sao Paulo	GCA_006494455.1	NA	NA	NA	2014	NA	Chile	Homo sapiens	catheter	NA	NA
GCF_006711125.1	2	PRJNA545503	SAMN11894222	WVU-004	Complete Genome	West Virginia University	GCA_006711125.1	Pathogen.cl	WEST VIRGINIA UNIVERSITY	F. Heath Damron	2019	NA	USA	Homo sapiens	opportunistic bacterial infectious disease	NA	blood
GCF_006711145.1	4	PRJNA545504	SAMN11894223	WVU-005	Complete Genome	West Virginia University	GCA_006711145.1	Pathogen.cl	WEST VIRGINIA UNIVERSITY	F. Heath Damron	2019	NA	USA	Homo sapiens	opportunistic bacterial infectious disease	NA	blood
GCF_006711245.1	5	PRJNA545505	SAMN11894224	WVU-006	Complete Genome	West Virginia University	GCA_006711245.1	Pathogen.cl	WEST VIRGINIA UNIVERSITY	F. Heath Damron	2019	NA	USA	Homo sapiens	opportunistic bacterial infectious disease	NA	blood
GCF_006711405.1	2	PRJNA545510	SAMN11894225	WVU-007	Complete Genome	West Virginia University	GCA_006711405.1	Pathogen.cl	WEST VIRGINIA UNIVERSITY	F. Heath Damron	2019	NA	USA	Homo sapiens	opportunistic bacterial infectious disease	NA	blood
GCF_006711525.1	2	PRJNA545511	SAMN11894226	WVU-008	Complete Genome	West Virginia University	GCA_006711525.1	Pathogen.cl	WEST VIRGINIA UNIVERSITY	F. Heath Damron	2019	NA	USA	Homo sapiens	opportunistic bacterial infectious disease	NA	blood
GCF_006715005.1	2	NA	SAMN12025734	106R	Contig	DOE Joint Genome Institute	GCA_006715005.1	NA	NA	NA	missing	NA	USA	missing	NA	NA	NA
GCF_006716725.1	5	PRJNA545512	SAMN11894227	WVU-009	Complete Genome	West Virginia University	GCA_006716725.1	Pathogen.cl	WEST VIRGINIA UNIVERSITY	F. Heath Damron	2019	NA	USA	Homo sapiens	opportunistic bacterial infectious disease	NA	blood
GCF_006716825.1	2	PRJNA545513	SAMN11894228	WVU-010	Complete Genome	West Virginia University	GCA_006716825.1	Pathogen.cl	WEST VIRGINIA UNIVERSITY	F. Heath Damron	2019	NA	USA	Homo sapiens	opportunistic bacterial infectious disease	NA	blood
GCF_006842785.1	2	PRJNA534502	SAMN11461877	WVU-002	Complete Genome	West Virginia University	GCA_006842785.1	Pathogen.cl	WEST VIRGINIA UNIVERSITY	Frederick Damron	2018	NA	USA	Homo sapiens	opportunistic bacterial infectious disease	NA	blood
GCF_900029885.1	6	NA	SAMEA3865280	SMB2099	Complete Genome	JLU	GCA_900029885.1	NA	NA	NA	2016	NA	Germany	Homo sapiens	NA	NA	NA
GCF_900108835.1	3	PRJEB16676	SAMEA4524859	SM1978	Contig	JLU	GCA_900108835.1	NA	JUSTUS LIEBIG UNIVERSITAT	NA	2014	NA	Germany	Homo sapiens	stool	NA	NA
GCF_900456915.1	1	PRJEB6403	SAMEA104200684	NCTC13382	Contig	SC	GCA_900456915.1	NA	THE WELLCOME TRUST SANGER INSTITUTE	NA	2015	NA	missing	missing	NA	not available: to be reported later	not available: to be reported later
GCF_900518895.1	5	NA	SAMEA4823340	NIG-Sm-8-18	Contig	Universita' degli Studi di Milano	GCA_900518895.1	NA	NA	NA	2018	NA	Italy	Homo sapiens	NA	NA	NA
GCF_900518925.1	5	NA	SAMEA4823335	NIG-Sm-2-17	Contig	Universita' degli Studi di Milano	GCA_900518925.1	NA	NA	NA	2017	NA	Italy	Homo sapiens	NA	NA	NA
GCF_900518945.1	5	NA	SAMEA4823336	NIG-Sm-3-18	Contig	Universita' degli Studi di Milano	GCA_900518945.1	NA	NA	NA	2017	NA	Italy	Homo sapiens	NA	NA	NA
GCF_900518955.1	5	NA	SAMEA4823339	NIG-Sm-6-18	Contig	Universita' degli Studi di Milano	GCA_900518955.1	NA	NA	NA	2018	NA	Italy	Homo sapiens	NA	NA	NA
GCF_900518975.1	5	NA	SAMEA4823334	NIG-Sm-1-17	Contig	Universita' degli Studi di Milano	GCA_900518975.1	NA	NA	NA	2017	NA	Italy	Homo sapiens	NA	NA	NA
GCF_902165925.1	4	PRJNA224116	SAMEA4623298	4928STDY7387874	Contig	SC	GCA_902165925.1	NA	WELLCOME SANGER INSTITUTE	NA	2019-06-29	NA	United Kingdom	Homo sapiens	NA	carriage	faecal
